# Supplementary material for: Artifactual FA dimers mimic FAHFA signals in untargeted metabolomics pipelines
Source: J Lipid Res. 2022 Mar 18;63(5):100201. doi: 10.1016/j.jlr.2022.100201 (PMC9034316; doi:10.1016/j.jlr.2022.100201)
Supplement: Supplemental Table S1 [file mmc1.xlsx]

## Sheet: Sheet1
Supplemental Table 1. Feature data of unknown lipid species detected in human serum with exercise.
Putative ID	Putative Molecular Weight	RT [min]	Ion Mode	Identification Source	Pre Mean Intensity	Post Mean Intensity	p-value	adj. p-value	Log2 FC (Post / Pre)
Unknown Lipid C32:0	510.464	11.5	(-)	MS2: Based on fragmentation	147113	1.14061e+06	2.98518e-06	8.33463e-06	2.95481
Unknown Lipid C34:3	532.448	11.4	(-)	MS2: Based on fragmentation	188483	2.95631e+06	0.000321493	0.000485719	3.97129
Unknown Lipid C34:2	534.464	11.4	(-)	MS2: Based on fragmentation	59382.8	380488	2.0919e-07	9.96468e-07	2.67974
Unknown Lipid C34:1	536.479	11.4	(-)	MS2: Based on fragmentation	113133	651769	1.41531e-06	4.70422e-06	2.52634
Unknown Lipid C34:0	538.497	11.4	(-)	MS2: Based on fragmentation	1.96747e+06	8.80777e+06	6.13709e-05	6.13709e-05	2.16243
Unknown Lipid C36:4	558.467	11.4	(-)	MS2: Based on fragmentation	14810.9	128958	1.94481e-06	6.05817e-06	3.12217
Unknown Lipid C36:2	562.499	11.3	(-)	MS2: Based on fragmentation	311610	1.68269e+06	6.43904e-06	1.57149e-05	2.43296
Unknown Lipid C36:1	564.514	11.5	(-)	MS2: Based on fragmentation	723899	3.18786e+06	6.25832e-05	0.000114354	2.13873
Unknown Lipid C36:0	566.53	11.3	(-)	MS2: Based on fragmentation	392965	832886	0.000501743	0.000720442	1.08372
Unknown Lipid C38:4	586.497	11.3	(-)	MS2: Based on fragmentation	16236.5	92679.4	4.69863e-07	1.95217e-06	2.51301
