# Supplementary material for: Artifactual FA dimers mimic FAHFA signals in untargeted metabolomics pipelines
Source: J Lipid Res. 2022 Mar 18;63(5):100201. doi: 10.1016/j.jlr.2022.100201 (PMC9034316; doi:10.1016/j.jlr.2022.100201)
Supplement: Supplemental Table S2 [file mmc2.xlsx]

## Sheet: Sheet1
Supplemental Table 2. Database search of full scan (MS1) from untargeted metabolomics pipeline. Detected features (MS1) from human serum which returned putative IDs in Metlin and HMDB with relevant search parameters. Abbreviations: POHSA: palmitoleic acid ester of hydroxy stearic acid; PAHSA: palmitic acid ester of hydroxy stearic acid; OAHSA: oleic acid ester of hydroxy stearic acid; FAHFA: fatt…
Search criteria	Database	Mass Tolerance	Adducts	Putative ID from Database
531.44	Metlin	5 ppm	[M-H]-1	Mayolene-16 (C34H60O4)
535.472	Metlin	5 ppm	[M-H]-1	9-POHSA; 12-POHSA
537.489	Metlin	5 ppm	[M-H]-1	12-PAHSA; 9-PAHSA
563.505	Metlin	5 ppm	[M-H]-1	12-OAHSA; 9-OAHSA
C32H62O4	HMDB	N/A	N/A	FAHFA(16:0/8-O-16:0)
C36H70O4	HMDB	N/A	N/A	FAHFA(18:0/10-O-18:0)
