# Supplementary material for: Artifactual FA dimers mimic FAHFA signals in untargeted metabolomics pipelines
Source: J Lipid Res. 2022 Mar 18;63(5):100201. doi: 10.1016/j.jlr.2022.100201 (PMC9034316; doi:10.1016/j.jlr.2022.100201)
Supplement: Supplemental Table S3 [file mmc3.xlsx]

## Sheet: Database
Supplemental Table 3. In-silico database of fatty acid dimers. Predicted precursor (MS1) and fragments (MS2) m/z ratios for theoretical and observed fatty acid dimers.
Instructions for use: Database contains theoretical and observed fatty acid dimers (FA dimers) with predicted fragmentation ion m/z in negative ionization mode. Users can search precursor ions (Full Scan m/z) or fragment ions (tandem MS m/z). Database is designed to facilitate differentiation between FA dimers and endogenous FAHFA that are observed in negative mode using both HILIC and reverse ph…
													Species	Monoisotopic mass		C12	12
													14:1	225.185		H1	1.00783
													14:0	227.201		O16	15.9949
													15:1	239.201
													15:0	241.217
													16:1	253.217
													16:0	255.232
Predicted Precursor mz m/z = [FFA1-H]-1 + [FFA2-H]-1 + [H]	Predicted Fragment 1 mz [FFA1-H]-1	Predicted Fragment 2 mz [FFA2-H]-1	Dimer Species	FFA1 length	FFA1 Double bonds	FFA2 length	FFA2 Double bonds	Formula	Adduct	Precursor detected in exercise serum ± 5 ppm	Confounding FAHFA based on FAHFA library (ref. 48)		17:2	265.217
													17:1	267.232
451.379	225.185	225.185	14:1-14:1	14	1	14	1	C28H52O4	[M-H]-1	No	14:1-(O-14:1)		17:0	269.248
453.394	225.185	227.201	14:1-14:0	14	1	14	0	C28H54O4	[M-H]-1	No	14:0-(O-14:0)		18:3	277.217
455.41	227.201	227.201	14:0-14:0	14	0	14	0	C28H56O4	[M-H]-1	No			18:2	279.232
465.394	225.185	239.201	14:1-15:1	14	1	15	1	C29H54O4	[M-H]-1	No	14:0-(O-15:1); 14:1-(O-15:0); 15:0-(O-14:1); 15:1-(O-14:0)		18:1	281.248
467.41	227.201	239.201	14:0-15:1	14	0	15	1	C29H56O4	[M-H]-1	No	14:0-(O-15:0); 15:0-(O-14:0)		18:0	283.264
467.41	225.185	241.217	14:1-15:0	14	1	15	0	C29H56O4	[M-H]-1	No	14:0-(O-15:0); 15:0-(O-14:0)		19:3	291.232
469.426	227.201	241.217	14:0-15:0	14	0	15	0	C29H58O4	[M-H]-1	No			19:2	293.248
479.41	225.185	253.217	14:1-16:1	14	1	16	1	C30H56O4	[M-H]-1	No	14:0-(O-16:1); 14:1-(O-16:0); 16:0-(O-14:1); 16:1-(O-14:0)		19:1	295.264
479.41	239.201	239.201	15:1-15:1	15	1	15	1	C30H56O4	[M-H]-1	No	15:0-(O-15:1); 15:1-(O-15:0)		19:0	297.279
481.426	227.201	253.217	14:0-16:1	14	0	16	1	C30H58O4	[M-H]-1	No	14:0-(O-16:0); 16:0-(O-14:0)		20:4	303.232
481.426	225.185	255.232	14:1-16:0	14	1	16	0	C30H58O4	[M-H]-1	No	14:0-(O-16:0); 16:0-(O-14:0)		20:3	305.248
481.426	239.201	241.217	15:1-15:0	15	1	15	0	C30H58O4	[M-H]-1	No	15:0-(O-15:0)		20:2	307.264
483.441	227.201	255.232	14:0-16:0	14	0	16	0	C30H60O4	[M-H]-1	Yes			20:1	309.279
483.441	241.217	241.217	15:0-15:0	15	0	15	0	C30H60O4	[M-H]-1	Yes			20:0	311.295
491.41	225.185	265.217	14:1-17:2	14	1	17	2	C31H56O4	[M-H]-1	No	14:1-(O-17:1); 15:1-(O-16:1); 16:1-(O-15:1); 17:1-(O-14:1)		21:4	317.248
493.426	227.201	265.217	14:0-17:2	14	0	17	2	C31H58O4	[M-H]-1	No	14:0-(O-17:1); 14:1-(O-17:0); 17:0-(O-14:1); 17:1-(O-14:0)		21:3	319.264
493.426	239.201	253.217	15:1-16:1	15	1	16	1	C31H58O4	[M-H]-1	No	15:0-(O-16:1); 15:1-(O-16:0); 16:0-(O-15:1); 16:1-(15:0)		21:2	321.279
493.426	225.185	267.232	14:1-17:1	14	1	17	1	C31H58O4	[M-H]-1	No	14:0-(O-17:1); 14:1-(O-17:0); 17:0-(O-14:1); 17:1-(O-14:0)		21:1	323.295
495.441	227.201	267.232	14:0-17:1	14	0	17	1	C31H60O4	[M-H]-1	No	14:0-(O-17:0); 17:0-(O-14:0)		21:0	325.311
495.441	225.185	269.248	14:1-17:0	14	1	17	0	C31H60O4	[M-H]-1	No	14:0-(O-17:0); 17:0-(O-14:0)		22:6	327.232
495.441	241.217	253.217	15:0-16:1	15	0	16	1	C31H60O4	[M-H]-1	No	15:0-(O-16:0); 16:0-(O-15:0)		22:5	329.248
495.441	239.201	255.232	15:1-16:0	15	1	16	0	C31H60O4	[M-H]-1	No	15:0-(O-16:0); 16:0-(O-15:0)		22:4	331.264
497.457	227.201	269.248	14:0-17:0	14	0	17	0	C31H62O4	[M-H]-1	No			22:3	333.279
497.457	241.217	255.232	15:0-16:0	15	0	16	0	C31H62O4	[M-H]-1	No			22:2	335.295
503.41	225.185	277.217	14:1-18:3	14	1	18	3	C32H56O4	[M-H]-1	No	14:0-(O-18:3); 14:1-(O-18:2); 18:2-(O-14:1); 18:3-(O-14:0)		22:1	337.311
505.426	227.201	277.217	14:0-18:3	14	0	18	3	C32H58O4	[M-H]-1	No	14:0-(O-18:2); 14:1-(O-18:1); 18:1-(O-14:1); 18:2-(O-14:0)		22:0	339.326
505.426	239.201	265.217	15:1-17:2	15	1	17	2	C32H58O4	[M-H]-1	No	15:1-(O-17:1); 17:1-(O-15:1)
505.426	225.185	279.232	14:1-18:2	14	1	18	2	C32H58O4	[M-H]-1	No	14:0-(O-18:2); 14:1-(O-18:1); 18:1-(O-14:1); 18:2-(O-14:0)
507.441	227.201	279.232	14:0-18:2	14	0	18	2	C32H60O4	[M-H]-1	No	14:0-(O-18:1); 14:1-(O-18:0); 18:0-(O-14:1); 18:1-(O-14:0)
507.441	225.185	281.248	14:1-18:1	14	1	18	1	C32H60O4	[M-H]-1	No	14:0-(O-18:1); 14:1-(O-18:0); 18:0-(O-14:1); 18:1-(O-14:0)
507.441	241.217	265.217	15:0-17:2	15	0	17	2	C32H60O4	[M-H]-1	No	15:0-(O-17:1); 15:1-(O-17:0); 17:0-(O-15:1); 17:1-(O-15:0)
507.441	239.201	267.232	15:1-17:1	15	1	17	1	C32H60O4	[M-H]-1	No	15:0-(O-17:1); 15:1-(O-17:0); 17:0-(O-15:1); 17:1-(O-15:0)
507.441	253.217	253.217	16:1-16:1	16	1	16	1	C32H60O4	[M-H]-1	No	16:0-(O-16:1); 16:1-(O-16:0)
509.457	227.201	281.248	14:0-18:1	14	0	18	1	C32H62O4	[M-H]-1	Yes	14:0-(O-18:0); 18:0-(O-14:0)
509.457	225.185	283.264	14:1-18:0	14	1	18	0	C32H62O4	[M-H]-1	Yes	14:0-(O-18:0); 18:0-(O-14:0)
509.457	241.217	267.232	15:0-17:1	15	0	17	1	C32H62O4	[M-H]-1	Yes	15:0-(O-17:0); 17:0-(O-15:0)
509.457	239.201	269.248	15:1-17:0	15	1	17	0	C32H62O4	[M-H]-1	Yes	15:0-(O-17:0); 17:0-(O-15:0)
509.457	253.217	255.232	16:1-16:0	16	1	16	0	C32H62O4	[M-H]-1	Yes	16:0-(O-16:0)
511.473	241.217	269.248	15:0-17:0	15	0	17	0	C32H64O4	[M-H]-1	Yes
511.473	255.232	255.232	16:0-16:0	16	0	16	0	C32H64O4	[M-H]-1	Yes
511.473	227.201	283.264	14:0-18:0	14	0	18	0	C32H64O4	[M-H]-1	Yes
517.426	225.185	291.232	14:1-19:3	14	1	19	3	C33H58O4	[M-H]-1	No
517.426	239.201	277.217	15:1-18:3	15	1	18	3	C33H58O4	[M-H]-1	No	15:0-(O-18:3); 15:1-(O-18:2); 18:2-(O-15:0); 18:3-(O-15:1)
519.441	227.201	291.232	14:0-19:3	14	0	19	3	C33H60O4	[M-H]-1	No
519.441	225.185	293.248	14:1-19:2	14	1	19	2	C33H60O4	[M-H]-1	No
519.441	241.217	277.217	15:0-18:3	15	0	18	3	C33H60O4	[M-H]-1	No	15:0-(O-18:2); 15:1-(O-18:1); 18:1-(O-15:1); 18:2-(O-15:0)
519.441	239.201	279.232	15:1-18:2	15	1	18	2	C33H60O4	[M-H]-1	No	15:0-(O-18:2); 15:1-(O-18:1); 18:1-(O-15:1); 18:2-(O-15:0)
519.441	253.217	265.217	16:1-17:2	16	1	17	2	C33H60O4	[M-H]-1	No	16:1-(O-17:1); 17:1-(O-16:1)
521.457	227.201	293.248	14:0-19:2	14	0	19	2	C33H62O4	[M-H]-1	Yes
521.457	225.185	295.264	14:1-19:1	14	1	19	1	C33H62O4	[M-H]-1	Yes
521.457	241.217	279.232	15:0-18:2	15	0	18	2	C33H62O4	[M-H]-1	Yes	15:0-(18:1); 15:1-(O-18:0); 18:0-(O-15:1); 18:1-(O-15:0)
521.457	239.201	281.248	15:1-18:1	15	1	18	1	C33H62O4	[M-H]-1	Yes	15:0-(18:1); 15:1-(O-18:0); 18:0-(O-15:1); 18:1-(O-15:0)
521.457	255.232	265.217	16:0-17:2	16	0	17	2	C33H62O4	[M-H]-1	Yes	16:0-(O-17:1); 16:1-(O-17:0); 17:0-(O-16:1); 17:1-(O-16:0)
521.457	253.217	267.232	16:1-17:1	16	1	17	1	C33H62O4	[M-H]-1	Yes	16:0-(O-17:1); 16:1-(O-17:0); 17:0-(O-16:1); 17:1-(O-16:0)
523.473	227.201	295.264	14:0-19:1	14	0	19	1	C33H64O4	[M-H]-1	No
523.473	225.185	297.279	14:1-19:0	14	1	19	0	C33H64O4	[M-H]-1	No
523.473	241.217	281.248	15:0-18:1	15	0	18	1	C33H64O4	[M-H]-1	No	15:0-(O-18:0); 18:0-(O-15:0)
523.473	253.217	269.248	16:1-17:0	16	1	17	0	C33H64O4	[M-H]-1	No	16:0-(O-17:0); 17:0-(O-16:0)
523.473	239.201	283.264	15:1-18:0	15	1	18	0	C33H64O4	[M-H]-1	No	15:0-(O-18:0); 18:0-(O-15:0)
523.473	255.232	267.232	16:0-17:1	16	0	17	1	C33H64O4	[M-H]-1	No	16:0-(O-17:0); 17:0-(O-16:0)
525.488	227.201	297.279	14:0-19:0	14	0	19	0	C33H66O4	[M-H]-1	Yes
525.488	255.232	269.248	16:0-17:0	16	0	17	0	C33H66O4	[M-H]-1	Yes
525.488	241.217	283.264	15:0-18:0	15	0	18	0	C33H66O4	[M-H]-1	Yes
529.426	225.185	303.232	14:1-20:4	14	1	20	4	C34H58O4	[M-H]-1	No	14:0-(O-20:4); 14:1-(O-20:3); 20:3-(O-14:1); 20:4-(14:0)
531.441	227.201	303.232	14:0-20:4	14	0	20	4	C34H60O4	[M-H]-1	Yes	14:0-(O-20:3); 14:1-(O-20:2); 20:2-(O-14:1); 20:3-(O-14:0)
531.441	225.185	305.248	14:1-20:3	14	1	20	3	C34H60O4	[M-H]-1	Yes	14:0-(O-20:3); 14:1-(O-20:2); 20:2-(O-14:1); 20:3-(O-14:0)
531.441	239.201	291.232	15:1-19:3	15	1	19	3	C34H60O4	[M-H]-1	Yes
531.441	253.217	277.217	16:1-18:3	16	1	18	3	C34H60O4	[M-H]-1	Yes	16:0-(O-18:3); 16:1-(O-18:2); 18:2-(O-16:1); 18:3-(O-16:0)
531.441	265.217	265.217	17:2-17:2	17	2	17	2	C34H60O4	[M-H]-1	Yes
533.457	227.201	305.248	14:0-20:3	14	0	20	3	C34H62O4	[M-H]-1	Yes	14:0-(O-20:2); 14:1-(O-20:1); 20:1-(O-14:1); 20:2-(14:0)
533.457	225.185	307.264	14:1-20:2	14	1	20	2	C34H62O4	[M-H]-1	Yes	14:0-(O-20:2); 14:1-(O-20:1); 20:1-(O-14:1); 20:2-(14:0)
533.457	241.217	291.232	15:0-19:3	15	0	19	3	C34H62O4	[M-H]-1	Yes
533.457	239.201	293.248	15:1-19:2	15	1	19	2	C34H62O4	[M-H]-1	Yes
533.457	255.232	277.217	16:0-18:3	16	0	18	3	C34H62O4	[M-H]-1	Yes	16:0-(O-18:2); 16:1-(O-18:1); 18:1-(O-16:1); 18:2-(O-16:0)
533.457	253.217	279.232	16:1-18:2	16	1	18	2	C34H62O4	[M-H]-1	Yes	16:0-(O-18:2); 16:1-(O-18:1); 18:1-(O-16:1); 18:2-(O-16:0)
533.457	265.217	267.232	17:2-17:1	17	2	17	1	C34H62O4	[M-H]-1	Yes	17:1-(O-17:1)
535.473	227.201	307.264	14:0-20:2	14	0	20	2	C34H64O4	[M-H]-1	Yes	14:0-(O-20:1); 14:1-(O-20:0); 20:0-(O-14:1); 20:1-(O-14:1)
535.473	225.185	309.279	14:1-20:1	14	1	20	1	C34H64O4	[M-H]-1	Yes	14:0-(O-20:1); 14:1-(O-20:0); 20:0-(O-14:1); 20:1-(O-14:1)
535.473	241.217	293.248	15:0-19:2	15	0	19	2	C34H64O4	[M-H]-1	Yes
535.473	239.201	295.264	15:1-19:1	15	1	19	1	C34H64O4	[M-H]-1	Yes
535.473	253.217	281.248	16:1-18:1	16	1	18	1	C34H64O4	[M-H]-1	Yes	16:0-(O-18:1); 16:1-(O-18:0); 18:0-(O-16:1); 18:1-(O-16:0)
535.473	265.217	269.248	17:2-17:0	17	2	17	0	C34H64O4	[M-H]-1	Yes	17:0-(O-17:1); 17:1-(O-17:0)
535.473	255.232	279.232	16:0-18:2	16	0	18	2	C34H64O4	[M-H]-1	Yes	16:0-(O-18:1); 16:1-(O-18:0); 18:0-(O-16:1); 18:1-(O-16:0)
535.473	267.232	267.232	17:1-17:1	17	1	17	1	C34H64O4	[M-H]-1	Yes	17:0-(O-17:1); 17:1-(O-17:0)
537.488	227.201	309.279	14:0-20:1	14	0	20	1	C34H66O4	[M-H]-1	Yes	14:0-(O-20:0); 20:0-(O-14:0)
537.488	225.185	311.295	14:1-20:0	14	1	20	0	C34H66O4	[M-H]-1	Yes	14:0-(O-20:0); 20:0-(O-14:0)
537.488	241.217	295.264	15:0-19:1	15	0	19	1	C34H66O4	[M-H]-1	Yes
537.488	239.201	297.279	15:1-19:0	15	1	19	0	C34H66O4	[M-H]-1	Yes
537.488	255.232	281.248	16:0-18:1	16	0	18	1	C34H66O4	[M-H]-1	Yes	16:0-(O-18:0); 18:0-(O-16:0)
537.488	253.217	283.264	16:1-18:0	16	1	18	0	C34H66O4	[M-H]-1	Yes	16:0-(O-18:0); 18:0-(O-16:0)
537.488	267.232	269.248	17:1-17:0	17	1	17	0	C34H66O4	[M-H]-1	Yes	17:0-(O-17:0)
539.504	227.201	311.295	14:0-20:0	14	0	20	0	C34H68O4	[M-H]-1	Yes
539.504	241.217	297.279	15:0-19:0	15	0	19	0	C34H68O4	[M-H]-1	Yes
539.504	255.232	283.264	16:0-18:0	16	0	18	0	C34H68O4	[M-H]-1	Yes
539.504	269.248	269.248	17:0-17:0	17	0	17	0	C34H68O4	[M-H]-1	Yes
543.441	225.185	317.248	14:1-21:4	14	1	21	4	C35H60O4	[M-H]-1	No
543.441	239.201	303.232	15:1-20:4	15	1	20	4	C35H60O4	[M-H]-1	No	15:0-(O-20:4); 15:1-(O-20:3); 20:3-(O-15:1); 20:4-(O-15:0)
543.441	265.217	277.217	17:2-18:3	17	2	18	3	C35H60O4	[M-H]-1	No	17:1-(O-18:3); 18:3-(O-17:1)
545.457	227.201	317.248	14:0-21:4	14	0	21	4	C35H62O4	[M-H]-1	No
545.457	225.185	319.264	14:1-21:3	14	1	21	3	C35H62O4	[M-H]-1	No
545.457	241.217	303.232	15:0-20:4	15	0	20	4	C35H62O4	[M-H]-1	No	15:0-(O-20:3); 15:1-(O-20:2); 20:2-(O-15:1); 20:3-(O-15:0)
545.457	239.201	305.248	15:1-20:3	15	1	20	3	C35H62O4	[M-H]-1	No	15:0-(O-20:3); 15:1-(O-20:2); 20:2-(O-15:1); 20:3-(O-15:0)
545.457	253.217	291.232	16:1-19:3	16	1	19	3	C35H62O4	[M-H]-1	No
545.457	267.232	277.217	17:1-18:3	17	1	18	3	C35H62O4	[M-H]-1	No	17:0-(O-18:3); 17:1-(O-18:2); 18:2-(O-17:1); 18:3-(O-17:0)
545.457	265.217	279.232	17:2-18:2	17	2	18	2	C35H62O4	[M-H]-1	No	17:0-(O-18:3); 17:1-(O-18:2); 18:2-(O-17:1); 18:3-(O-17:0)
547.473	227.201	319.264	14:0-21:3	14	0	21	3	C35H64O4	[M-H]-1	Yes
547.473	225.185	321.279	14:1-21:2	14	1	21	2	C35H64O4	[M-H]-1	Yes
547.473	241.217	305.248	15:0-20:3	15	0	20	3	C35H64O4	[M-H]-1	Yes	15:0-(O-20:2); 15:1-(O-20:1); 20:1-(O-15:1); 20:2-(O-15:0)
547.473	239.201	307.264	15:1-20:2	15	1	20	2	C35H64O4	[M-H]-1	Yes	15:0-(O-20:2); 15:1-(O-20:1); 20:1-(O-15:1); 20:2-(O-15:0)
547.473	255.232	291.232	16:0-19:3	16	0	19	3	C35H64O4	[M-H]-1	Yes
547.473	253.217	293.248	16:1-19:2	16	1	19	2	C35H64O4	[M-H]-1	Yes
547.473	269.248	277.217	17:0-18:3	17	0	18	3	C35H64O4	[M-H]-1	Yes	17:0-(O-18:2); 17:1-(O-18:1); 18:1-(O-17:1); 18:2-(O-17:0)
547.473	265.217	281.248	17:2-18:1	17	2	18	1	C35H64O4	[M-H]-1	Yes	17:0-(O-18:2); 17:1-(O-18:1); 18:1-(O-17:1); 18:2-(O-17:0)
547.473	267.232	279.232	17:1-18:2	17	1	18	2	C35H64O4	[M-H]-1	Yes	17:0-(O-18:2); 17:1-(O-18:1); 18:1-(O-17:1); 18:2-(O-17:0)
549.488	227.201	321.279	14:0-21:2	14	0	21	2	C35H66O4	[M-H]-1	Yes
549.488	225.185	323.295	14:1-21:1	14	1	21	1	C35H66O4	[M-H]-1	Yes
549.488	241.217	307.264	15:0-20:2	15	0	20	2	C35H66O4	[M-H]-1	Yes	15:0-(O-20:1); 15:1-(O-20:0); 20:0-(O-15:1); 20:1-(O-15:0)
549.488	239.201	309.279	15:1-20:1	15	1	20	1	C35H66O4	[M-H]-1	Yes	15:0-(O-20:1); 15:1-(O-20:0); 20:0-(O-15:1); 20:1-(O-15:0)
549.488	255.232	293.248	16:0-19:2	16	0	19	2	C35H66O4	[M-H]-1	Yes
549.488	253.217	295.264	16:1-19:1	16	1	19	1	C35H66O4	[M-H]-1	Yes
549.488	269.248	279.232	17:0-18:2	17	0	18	2	C35H66O4	[M-H]-1	Yes	17:0-(O-18:1); 17:1-(O-18:0); 18:0-(O-17:1); 18:1-(O-17:0)
549.488	267.232	281.248	17:1-18:1	17	1	18	1	C35H66O4	[M-H]-1	Yes	17:0-(O-18:1); 17:1-(O-18:0); 18:0-(O-17:1); 18:1-(O-17:0)
549.488	265.217	283.264	17:2-18:0	17	2	18	0	C35H66O4	[M-H]-1	Yes	17:0-(O-18:1); 17:1-(O-18:0); 18:0-(O-17:1); 18:1-(O-17:0)
551.504	227.201	323.295	14:0-21:1	14	0	21	1	C35H68O4	[M-H]-1	Yes
551.504	225.185	325.311	14:1-21:0	14	1	21	0	C35H68O4	[M-H]-1	Yes
551.504	241.217	309.279	15:0-20:1	15	0	20	1	C35H68O4	[M-H]-1	Yes	15:0-(O-20:0); 20:0-(O-15:0)
551.504	239.201	311.295	15:1-20:0	15	1	20	0	C35H68O4	[M-H]-1	Yes	15:0-(O-20:0); 20:0-(O-15:0)
551.504	255.232	295.264	16:0-19:1	16	0	19	1	C35H68O4	[M-H]-1	Yes
551.504	253.217	297.279	16:1-19:0	16	1	19	0	C35H68O4	[M-H]-1	Yes
551.504	269.248	281.248	17:0-18:1	17	0	18	1	C35H68O4	[M-H]-1	Yes	17:0-(O-18:0); 18:0-(O-17:0)
551.504	267.232	283.264	17:1-18:0	17	1	18	0	C35H68O4	[M-H]-1	Yes	17:0-(O-18:0); 18:0-(O-17:0)
553.426	225.185	327.232	14:1-22:6	14	1	22	6	C36H58O4	[M-H]-1	No	14:0-(O-22:6); 14:1-(O-22:5); 22:5-(O-14:1); 22:6-(O-14:0)
553.52	241.217	311.295	15:0-20:0	15	0	20	0	C35H70O4	[M-H]-1	No
553.52	227.201	325.311	14:0-21:0	14	0	21	0	C35H70O4	[M-H]-1	No
553.52	255.232	297.279	16:0-19:0	16	0	19	0	C35H70O4	[M-H]-1	No
553.52	269.248	283.264	17:0-18:0	17	0	18	0	C35H70O4	[M-H]-1	No
555.441	227.201	327.232	14:0-22:6	14	0	22	6	C36H60O4	[M-H]-1	Yes	14:0-(O-22:5); 14:1-(O-22:4); 22:4-(O-14:1); 22:5-(O-14:0)
555.441	225.185	329.248	14:1-22:5	14	1	22	5	C36H60O4	[M-H]-1	Yes	14:0-(O-22:5); 14:1-(O-22:4); 22:4-(O-14:1); 22:5-(O-14:0)
555.441	277.217	277.217	18:3-18:3	18	3	18	3	C36H60O4	[M-H]-1	Yes	18:2-(O-18:3); 18:3-(O-18:2)
557.457	227.201	329.248	14:0-22:5	14	0	22	5	C36H62O4	[M-H]-1	Yes	14:0-(O-22:4); 14:1-(O-22:3); 22:3-(O-14:1); 22:4-(O-14:0)
557.457	225.185	331.264	14:1-22:4	14	1	22	4	C36H62O4	[M-H]-1	Yes	14:0-(O-22:4); 14:1-(O-22:3); 22:3-(O-14:1); 22:4-(O-14:0)
557.457	239.201	317.248	15:1-21:4	15	1	21	4	C36H62O4	[M-H]-1	Yes
557.457	253.217	303.232	16:1-20:4	16	1	20	4	C36H62O4	[M-H]-1	Yes	16:0-(O-20:4); 16:1-(O-20:3); 20:3-(O-16:1); 20:4-(O-16:0)
557.457	265.217	291.232	17:2-19:3	17	2	19	3	C36H62O4	[M-H]-1	Yes
557.457	277.217	279.232	18:3-18:2	18	3	18	2	C36H62O4	[M-H]-1	Yes	18:1-(O-18:3); 18:2-(O-18:2); 18:3-(O-18:1)
559.473	227.201	331.264	14:0-22:4	14	0	22	4	C36H64O4	[M-H]-1	Yes	14:0-(O-22:3); 14:1-(O-22:2); 22:2-(O-14:1); 22:3-(O-14:0)
559.473	225.185	333.279	14:1-22:3	14	1	22	3	C36H64O4	[M-H]-1	Yes	14:0-(O-22:3); 14:1-(O-22:2); 22:2-(O-14:1); 22:3-(O-14:0)
559.473	241.217	317.248	15:0-21:4	15	0	21	4	C36H64O4	[M-H]-1	Yes
559.473	239.201	319.264	15:1-21:3	15	1	21	3	C36H64O4	[M-H]-1	Yes
559.473	255.232	303.232	16:0-20:4	16	0	20	4	C36H64O4	[M-H]-1	Yes	16:0-(O-20:3); 16:1-(O-20:2); 20:2-(O-16:1); 20:3-(O-16:0)
559.473	253.217	305.248	16:1-20:3	16	1	20	3	C36H64O4	[M-H]-1	Yes	16:0-(O-20:3); 16:1-(O-20:2); 20:2-(O-16:1); 20:3-(O-16:0)
559.473	267.232	291.232	17:1-19:3	17	1	19	3	C36H64O4	[M-H]-1	Yes
559.473	265.217	293.248	17:2-19:2	17	2	19	2	C36H64O4	[M-H]-1	Yes
559.473	277.217	281.248	18:3-18:1	18	3	18	1	C36H64O4	[M-H]-1	Yes	18:0-(O-18:3); 18:1-(O-18:2); 18:2-(O-18:1); 18:3-(O-18:0)
559.473	279.232	279.232	18:2-18:2	18	2	18	2	C36H64O4	[M-H]-1	Yes	18:0-(O-18:3); 18:1-(O-18:2); 18:2-(O-18:1); 18:3-(O-18:0)
561.488	227.201	333.279	14:0-22:3	14	0	22	3	C36H66O4	[M-H]-1	Yes	14:0-(O-22:2); 14:1-(O-22:1); 22:1-(O-14:1); 22:2-(O-14:0)
561.488	225.185	335.295	14:1-22:2	14	1	22	2	C36H66O4	[M-H]-1	Yes	14:0-(O-22:2); 14:1-(O-22:1); 22:1-(O-14:1); 22:2-(O-14:0)
561.488	241.217	319.264	15:0-21:3	15	0	21	3	C36H66O4	[M-H]-1	Yes
561.488	239.201	321.279	15:1-21:2	15	1	21	2	C36H66O4	[M-H]-1	Yes
561.488	255.232	305.248	16:0-20:3	16	0	20	3	C36H66O4	[M-H]-1	Yes	16:0-(O-20:2); 16:1-(O-20:1); 20:1-(O-16:1); 20:2-(O-16:0)
561.488	253.217	307.264	16:1-20:2	16	1	20	2	C36H66O4	[M-H]-1	Yes	16:0-(O-20:2); 16:1-(O-20:1); 20:1-(O-16:1); 20:2-(O-16:0)
561.488	269.248	291.232	17:0-19:3	17	0	19	3	C36H66O4	[M-H]-1	Yes
561.488	265.217	295.264	17:2-19:1	17	2	19	1	C36H66O4	[M-H]-1	Yes
561.488	267.232	293.248	17:1-19:2	17	1	19	2	C36H66O4	[M-H]-1	Yes
561.488	279.232	281.248	18:2-18:1	18	2	18	1	C36H66O4	[M-H]-1	Yes	18:0-(O-18:2); 18:1-(O-18:1); 18:2-(O-18:0)
561.488	277.217	283.264	18:3-18:0	18	3	18	0	C36H66O4	[M-H]-1	Yes	18:0-(O-18:2); 18:1-(O-18:1); 18:2-(O-18:0)
563.504	227.201	335.295	14:0-22:2	14	0	22	2	C36H68O4	[M-H]-1	Yes	14:0-(O-22:1); 14:1-(O-22:0); 22:0-(O-14:1); 22:1-(O-14:0)
563.504	225.185	337.311	14:1-22:1	14	1	22	1	C36H68O4	[M-H]-1	Yes	14:0-(O-22:1); 14:1-(O-22:0); 22:0-(O-14:1); 22:1-(O-14:0)
563.504	241.217	321.279	15:0-21:2	15	0	21	2	C36H68O4	[M-H]-1	Yes
563.504	239.201	323.295	15:1-21:1	15	1	21	1	C36H68O4	[M-H]-1	Yes
563.504	255.232	307.264	16:0-20:2	16	0	20	2	C36H68O4	[M-H]-1	Yes	16:0-(O-20:1); 16:1-(O-20:0); 20:0-(O-16:1); 20:1-(O-16:0)
563.504	253.217	309.279	16:1-20:1	16	1	20	1	C36H68O4	[M-H]-1	Yes	16:0-(O-20:1); 16:1-(O-20:0); 20:0-(O-16:1); 20:1-(O-16:0)
563.504	269.248	293.248	17:0-19:2	17	0	19	2	C36H68O4	[M-H]-1	Yes
563.504	267.232	295.264	17:1-19:1	17	1	19	1	C36H68O4	[M-H]-1	Yes
563.504	265.217	297.279	17:2-19:0	17	2	19	0	C36H68O4	[M-H]-1	Yes
563.504	281.248	281.248	18:1-18:1	18	1	18	1	C36H68O4	[M-H]-1	Yes	18:0-(O-18:1); 18:1-(O-18:0)
563.504	279.232	283.264	18:2-18:0	18	2	18	0	C36H68O4	[M-H]-1	Yes	18:0-(O-18:1); 18:1-(O-18:0)
565.52	225.185	339.326	14:1-22:0	14	1	22	0	C36H70O4	[M-H]-1	Yes	14:0-(O-22:0); 22:0-(O-14:0)
565.52	241.217	323.295	15:0-21:1	15	0	21	1	C36H70O4	[M-H]-1	Yes	15:1-(O-22:6); 22:6-(O-15:1)
565.52	253.217	311.295	16:1-20:0	16	1	20	0	C36H70O4	[M-H]-1	Yes	16:0-(O-20:0); 20:0-(O-16:0)
565.52	269.248	295.264	17:0-19:1	17	0	19	1	C36H70O4	[M-H]-1	Yes
565.52	227.201	337.311	14:0-22:1	14	0	22	1	C36H70O4	[M-H]-1	Yes	14:0-(O-22:0); 22:0-(O-14:0)
565.52	239.201	325.311	15:1-21:0	15	1	21	0	C36H70O4	[M-H]-1	Yes	15:1-(O-22:6); 22:6-(O-15:1)
565.52	255.232	309.279	16:0-20:1	16	0	20	1	C36H70O4	[M-H]-1	Yes	16:0-(O-20:0); 20:0-(O-16:0)
565.52	267.232	297.279	17:1-19:0	17	1	19	0	C36H70O4	[M-H]-1	Yes
565.52	281.248	283.264	18:1-18:0	18	1	18	0	C36H70O4	[M-H]-1	Yes	18:0-(O-18:0)
567.441	239.201	327.232	15:1-22:6	15	1	22	6	C37H60O4	[M-H]-1	No	15:0-(O-22:6); 15:1-(O-22:5); 22:5-(O-15:1); 22:6-(O-15:0)
567.535	227.201	339.326	14:0-22:0	14	0	22	0	C36H72O4	[M-H]-1	Yes
567.535	255.232	311.295	16:0-20:0	16	0	20	0	C36H72O4	[M-H]-1	Yes
567.535	241.217	325.311	15:0-21:0	15	0	21	0	C36H72O4	[M-H]-1	Yes
567.535	269.248	297.279	17:0-19:0	17	0	19	0	C36H72O4	[M-H]-1	Yes
567.535	283.264	283.264	18:0-18:0	18	0	18	0	C36H72O4	[M-H]-1	Yes
569.457	241.217	327.232	15:0-22:6	15	0	22	6	C37H62O4	[M-H]-1	No	15:0-(O-22:5); 15:1-(O-22:4); 22:4-(O-15:1); 22:5-(O-15:0)
569.457	239.201	329.248	15:1-22:5	15	1	22	5	C37H62O4	[M-H]-1	No	15:0-(O-22:5); 15:1-(O-22:4); 22:4-(O-15:1); 22:5-(O-15:0)
569.457	265.217	303.232	17:2-20:4	17	2	20	4	C37H62O4	[M-H]-1	No	17:0-(O-20:5); 17:1-(O-20:4); 20:4-(O-17:1); 22:5-(O-17:0)
569.457	277.217	291.232	18:3-19:3	18	3	19	3	C37H62O4	[M-H]-1	No
571.473	241.217	329.248	15:0-22:5	15	0	22	5	C37H64O4	[M-H]-1	No	15:0-(O-22:4); 15:1-(O-22:3); 22:3-(O-15:1); 22:4-(O-15:0)
571.473	239.201	331.264	15:1-22:4	15	1	22	4	C37H64O4	[M-H]-1	No	15:0-(O-22:4); 15:1-(O-22:3); 22:3-(O-15:1); 22:4-(O-15:0)
571.473	253.217	317.248	16:1-21:4	16	1	21	4	C37H64O4	[M-H]-1	No
571.473	267.232	303.232	17:1-20:4	17	1	20	4	C37H64O4	[M-H]-1	No	17:0-(O-20:4); 17:1-(O-20:3); 20:3-(O-17:1); 20:4-(O-17:0)
571.473	265.217	305.248	17:2-20:3	17	2	20	3	C37H64O4	[M-H]-1	No	17:0-(O-20:4); 17:1-(O-20:3); 20:3-(O-17:1); 20:4-(O-17:0)
571.473	279.232	291.232	18:2-19:3	18	2	19	3	C37H64O4	[M-H]-1	No
571.473	277.217	293.248	18:3-19:2	18	3	19	2	C37H64O4	[M-H]-1	No
573.488	241.217	331.264	15:0-22:4	15	0	22	4	C37H66O4	[M-H]-1	No	15:0-(O-22:3); 15:1-(O-22:2); 22:2-(O-15:1); 22:3-(O-15:0)
573.488	239.201	333.279	15:1-22:3	15	1	22	3	C37H66O4	[M-H]-1	No	15:0-(O-22:3); 15:1-(O-22:2); 22:2-(O-15:1); 22:3-(O-15:0)
573.488	255.232	317.248	16:0-21:4	16	0	21	4	C37H66O4	[M-H]-1	No
573.488	253.217	319.264	16:1-21:3	16	1	21	3	C37H66O4	[M-H]-1	No
573.488	269.248	303.232	17:0-20:4	17	0	20	4	C37H66O4	[M-H]-1	No	17:0-(O-20:3); 17:1-(O-20:2); 20:2-(O-17:1); 20:3-(O-17:0)
573.488	265.217	307.264	17:2-20:2	17	2	20	2	C37H66O4	[M-H]-1	No	17:0-(O-20:3); 17:1-(O-20:2); 20:2-(O-17:1); 20:3-(O-17:0)
573.488	281.248	291.232	18:1-19:3	18	1	19	3	C37H66O4	[M-H]-1	No
573.488	277.217	295.264	18:3-19:1	18	3	19	1	C37H66O4	[M-H]-1	No
573.488	267.232	305.248	17:1-20:3	17	1	20	3	C37H66O4	[M-H]-1	No	17:0-(O-20:3); 17:1-(O-20:2); 20:2-(O-17:1); 20:3-(O-17:0)
573.488	279.232	293.248	18:2-19:2	18	2	19	2	C37H66O4	[M-H]-1	No
575.504	241.217	333.279	15:0-22:3	15	0	22	3	C37H68O4	[M-H]-1	No	15:0-(O-22:2); 15:1-(O-22:1); 22:1-(O-15:1); 22:2-(O-15:0)
575.504	239.201	335.295	15:1-22:2	15	1	22	2	C37H68O4	[M-H]-1	No	15:0-(O-22:2); 15:1-(O-22:1); 22:1-(O-15:1); 22:2-(O-15:0)
575.504	255.232	319.264	16:0-21:3	16	0	21	3	C37H68O4	[M-H]-1	No
575.504	253.217	321.279	16:1-21:2	16	1	21	2	C37H68O4	[M-H]-1	No
575.504	269.248	305.248	17:0-20:3	17	0	20	3	C37H68O4	[M-H]-1	No	17:0-(O-20:2); 17:1-(O-20:1); 20:1-(O-17:1); 20:2-(O-17:0)
575.504	267.232	307.264	17:1-20:2	17	1	20	2	C37H68O4	[M-H]-1	No	17:0-(O-20:2); 17:1-(O-20:1); 20:1-(O-17:1); 20:2-(O-17:0)
575.504	265.217	309.279	17:2-20:1	17	2	20	1	C37H68O4	[M-H]-1	No	17:0-(O-20:2); 17:1-(O-20:1); 20:1-(O-17:1); 20:2-(O-17:0)
575.504	283.264	291.232	18:0-19:3	18	0	19	3	C37H68O4	[M-H]-1	No
575.504	281.248	293.248	18:1-19:2	18	1	19	2	C37H68O4	[M-H]-1	No
575.504	279.232	295.264	18:2-19:1	18	2	19	1	C37H68O4	[M-H]-1	No
575.504	277.217	297.279	18:3-19:0	18	3	19	0	C37H68O4	[M-H]-1	No
577.52	241.217	335.295	15:0-22:2	15	0	22	2	C37H70O4	[M-H]-1	No	15:0-(O-22:1); 15:1-(O-22:0); 22:0-(O-15:1); 22:1-(O-15:0)
577.52	253.217	323.295	16:1-21:1	16	1	21	1	C37H70O4	[M-H]-1	No
577.52	269.248	307.264	17:0-20:2	17	0	20	2	C37H70O4	[M-H]-1	No	17:0-(O-20:1); 17:1-(O-20:0); 20:0-(O-17:1); 20:1-(O-17:0)
577.52	265.217	311.295	17:2-20:0	17	2	20	0	C37H70O4	[M-H]-1	No	17:0-(O-20:1); 17:1-(O-20:0); 20:0-(O-17:1); 20:1-(O-17:0)
577.52	281.248	295.264	18:1-19:1	18	1	19	1	C37H70O4	[M-H]-1	No
577.52	239.201	337.311	15:1-22:1	15	1	22	1	C37H70O4	[M-H]-1	No	15:0-(O-22:1); 15:1-(O-22:0); 22:0-(O-15:1); 22:1-(O-15:0)
577.52	255.232	321.279	16:0-21:2	16	0	21	2	C37H70O4	[M-H]-1	No
577.52	267.232	309.279	17:1-20:1	17	1	20	1	C37H70O4	[M-H]-1	No	17:0-(O-20:1); 17:1-(O-20:0); 20:0-(O-17:1); 20:1-(O-17:0)
577.52	283.264	293.248	18:0-19:2	18	0	19	2	C37H70O4	[M-H]-1	No
577.52	279.232	297.279	18:2-19:0	18	2	19	0	C37H70O4	[M-H]-1	No
579.535	239.201	339.326	15:1-22:0	15	1	22	0	C37H72O4	[M-H]-1	No	15:0-(O-22:0); 22:0-(O-15:0)
579.535	255.232	323.295	16:0-21:1	16	0	21	1	C37H72O4	[M-H]-1	No
579.535	241.217	337.311	15:0-22:1	15	0	22	1	C37H72O4	[M-H]-1	No	15:0-(O-22:0); 22:0-(O-15:0)
579.535	253.217	325.311	16:1-21:0	16	1	21	0	C37H72O4	[M-H]-1	No
579.535	269.248	309.279	17:0-20:1	17	0	20	1	C37H72O4	[M-H]-1	No	17:0-(O-20:0); 20:0-(O-17:0)
579.535	267.232	311.295	17:1-20:0	17	1	20	0	C37H72O4	[M-H]-1	No	17:0-(O-20:0); 20:0-(O-17:0)
579.535	283.264	295.264	18:0-19:1	18	0	19	1	C37H72O4	[M-H]-1	No
579.535	281.248	297.279	18:1-19:0	18	1	19	0	C37H72O4	[M-H]-1	No
581.457	253.217	327.232	16:1-22:6	16	1	22	6	C38H62O4	[M-H]-1	Yes	16:0-(O-22:6); 16:1-(O-22:5); 22:5-(O-16:1); 22:6-(O-16:0)
581.457	277.217	303.232	18:3-20:4	18	3	20	4	C38H62O4	[M-H]-1	Yes	18:1-(O-20:5); 18:2-(O-20:4); 18:3-(O-20:3); 20:3-(O-18:3); 20:4-(O-18:2); 20:5-(O-18:1)
581.551	241.217	339.326	15:0-22:0	15	0	22	0	C37H74O4	[M-H]-1	Yes
581.551	255.232	325.311	16:0-21:0	16	0	21	0	C37H74O4	[M-H]-1	Yes
581.551	269.248	311.295	17:0-20:0	17	0	20	0	C37H74O4	[M-H]-1	Yes
581.551	283.264	297.279	18:0-19:0	18	0	19	0	C37H74O4	[M-H]-1	Yes
583.473	255.232	327.232	16:0-22:6	16	0	22	6	C38H64O4	[M-H]-1	Yes	16:0-(O-22:5); 16:1-(O-22:4); 22:4-(O-16:1); 22:5-(O-16:0)
583.473	253.217	329.248	16:1-22:5	16	1	22	5	C38H64O4	[M-H]-1	Yes	16:0-(O-22:5); 16:1-(O-22:4); 22:4-(O-16:1); 22:5-(O-16:0)
583.473	265.217	317.248	17:2-21:4	17	2	21	4	C38H64O4	[M-H]-1	Yes
583.473	279.232	303.232	18:2-20:4	18	2	20	4	C38H64O4	[M-H]-1	Yes	18:0-(O-20:5); 18:1-(O-20:4); 18:2-(O-20:3); 20:3-(O-18:2); 20:4-(O-18:1); 20:5-(O-18:0)
583.473	277.217	305.248	18:3-20:3	18	3	20	3	C38H64O4	[M-H]-1	Yes
583.473	291.232	291.232	19:3-19:3	19	3	19	3	C38H64O4	[M-H]-1	Yes
585.488	255.232	329.248	16:0-22:5	16	0	22	5	C38H66O4	[M-H]-1	Yes	16:0-(O-22:4); 16:1-(O-22:3); 22:3-(O-16:1); 22:4-(O-16:0)
585.488	253.217	331.264	16:1-22:4	16	1	22	4	C38H66O4	[M-H]-1	Yes	16:0-(O-22:4); 16:1-(O-22:3); 22:3-(O-16:1); 22:4-(O-16:0)
585.488	265.217	319.264	17:2-21:3	17	2	21	3	C38H66O4	[M-H]-1	Yes
585.488	281.248	303.232	18:1-20:4	18	1	20	4	C38H66O4	[M-H]-1	Yes	18:0-(O-20:4); 18:1-(O-20:3); 18:2-(O-20:2); 18:3-(O-20:1); 20:1-(O-18:3); 20:2-(O-18:2); 20:3-(O-18:1); 20:4-(O-18:0)
585.488	277.217	307.264	18:3-20:2	18	3	20	2	C38H66O4	[M-H]-1	Yes	18:0-(O-20:4); 18:1-(O-20:3); 18:2-(O-20:2); 18:3-(O-20:1); 20:1-(O-18:3); 20:2-(O-18:2); 20:3-(O-18:1); 20:4-(O-18:0)
585.488	291.232	293.248	19:3-19:2	19	3	19	2	C38H66O4	[M-H]-1	Yes
585.488	267.232	317.248	17:1-21:4	17	1	21	4	C38H66O4	[M-H]-1	Yes
585.488	279.232	305.248	18:2-20:3	18	2	20	3	C38H66O4	[M-H]-1	Yes	18:0-(O-20:4); 18:1-(O-20:3); 18:2-(O-20:2); 18:3-(O-20:1); 20:1-(O-18:3); 20:2-(O-18:2); 20:3-(O-18:1); 20:4-(O-18:0)
587.504	255.232	331.264	16:0-22:4	16	0	22	4	C38H68O4	[M-H]-1	Yes	16:0-(O-22:3); 16:1-(O-22:2); 22:2-(O-16:1); 22:3-(O-16:0)
587.504	253.217	333.279	16:1-22:3	16	1	22	3	C38H68O4	[M-H]-1	Yes	16:0-(O-22:3); 16:1-(O-22:2); 22:2-(O-16:1); 22:3-(O-16:0)
587.504	269.248	317.248	17:0-21:4	17	0	21	4	C38H68O4	[M-H]-1	Yes
587.504	267.232	319.264	17:1-21:3	17	1	21	3	C38H68O4	[M-H]-1	Yes
587.504	265.217	321.279	17:2-21:2	17	2	21	2	C38H68O4	[M-H]-1	Yes
587.504	283.264	303.232	18:0-20:4	18	0	20	4	C38H68O4	[M-H]-1	Yes	18:0-(O-20:3); 18:1-(O-20:2); 18:2-(O-20:1); 18:3-(O-20:0); 20:0-(O-18:3); 20:1-(O-18:2); 20:2-(O-18:1); 20:3-(O-18:0)
587.504	281.248	305.248	18:1-20:3	18	1	20	3	C38H68O4	[M-H]-1	Yes	18:0-(O-20:3); 18:1-(O-20:2); 18:2-(O-20:1); 18:3-(O-20:0); 20:0-(O-18:3); 20:1-(O-18:2); 20:2-(O-18:1); 20:3-(O-18:0)
587.504	279.232	307.264	18:2-20:2	18	2	20	2	C38H68O4	[M-H]-1	Yes	18:0-(O-20:3); 18:1-(O-20:2); 18:2-(O-20:1); 18:3-(O-20:0); 20:0-(O-18:3); 20:1-(O-18:2); 20:2-(O-18:1); 20:3-(O-18:0)
587.504	277.217	309.279	18:3-20:1	18	3	20	1	C38H68O4	[M-H]-1	Yes	18:0-(O-20:3); 18:1-(O-20:2); 18:2-(O-20:1); 18:3-(O-20:0); 20:0-(O-18:3); 20:1-(O-18:2); 20:2-(O-18:1); 20:3-(O-18:0)
587.504	293.248	293.248	19:2-19:2	19	2	19	2	C38H68O4	[M-H]-1	Yes
587.504	291.232	295.264	19:3-19:1	19	3	19	1	C38H68O4	[M-H]-1	Yes
589.52	253.217	335.295	16:1-22:2	16	1	22	2	C38H70O4	[M-H]-1	Yes	16:0-(O-22:2); 16:1-(O-22:1); 22:1-(O-16:1); 22:2-(O-16:0)
589.52	269.248	319.264	17:0-21:3	17	0	21	3	C38H70O4	[M-H]-1	Yes
589.52	265.217	323.295	17:2-21:1	17	2	21	1	C38H70O4	[M-H]-1	Yes
589.52	281.248	307.264	18:1-20:2	18	1	20	2	C38H70O4	[M-H]-1	Yes	18:0-(O-20:2); 18:1-(O-20:1); 18:2-(O-20:0); 20:0-(O-18:2); 20:1-(O-18:1); 20:2-(O-18:0)
589.52	277.217	311.295	18:3-20:0	18	3	20	0	C38H70O4	[M-H]-1	Yes	18:0-(O-20:2); 18:1-(O-20:1); 18:2-(O-20:0); 20:0-(O-18:2); 20:1-(O-18:1); 20:2-(O-18:0)
589.52	293.248	295.264	19:2-19:1	19	2	19	1	C38H70O4	[M-H]-1	Yes
589.52	291.232	297.279	19:3-19:0	19	3	19	0	C38H70O4	[M-H]-1	Yes
589.52	255.232	333.279	16:0-22:3	16	0	22	3	C38H70O4	[M-H]-1	Yes	16:0-(O-22:2); 16:1-(O-22:1); 22:1-(O-16:1); 22:2-(O-16:0)
589.52	267.232	321.279	17:1-21:2	17	1	21	2	C38H70O4	[M-H]-1	Yes
589.52	283.264	305.248	18:0-20:3	18	0	20	3	C38H70O4	[M-H]-1	Yes	18:0-(O-20:2); 18:1-(O-20:1); 18:2-(O-20:0); 20:0-(O-18:2); 20:1-(O-18:1); 20:2-(O-18:0)
589.52	279.232	309.279	18:2-20:1	18	2	20	1	C38H70O4	[M-H]-1	Yes	18:0-(O-20:2); 18:1-(O-20:1); 18:2-(O-20:0); 20:0-(O-18:2); 20:1-(O-18:1); 20:2-(O-18:0)
591.535	255.232	335.295	16:0-22:2	16	0	22	2	C38H72O4	[M-H]-1	No	16:0-(O-22:1); 16:1-(O-22:0); 22:0-(O-16:1); 22:1-(O-16:0)
591.535	295.264	295.264	19:1-19:1	19	1	19	1	C38H72O4	[M-H]-1	No
591.535	253.217	337.311	16:1-22:1	16	1	22	1	C38H72O4	[M-H]-1	No	16:0-(O-22:1); 16:1-(O-22:0); 22:0-(O-16:1); 22:1-(O-16:0)
591.535	269.248	321.279	17:0-21:2	17	0	21	2	C38H72O4	[M-H]-1	No
591.535	267.232	323.295	17:1-21:1	17	1	21	1	C38H72O4	[M-H]-1	No
591.535	265.217	325.311	17:2-21:0	17	2	21	0	C38H72O4	[M-H]-1	No
591.535	283.264	307.264	18:0-20:2	18	0	20	2	C38H72O4	[M-H]-1	No	18:0-(O-20:1); 18:1-(O-20:0); 20:0-(O-18:1); 20:1-(O-18:0)
591.535	281.248	309.279	18:1-20:1	18	1	20	1	C38H72O4	[M-H]-1	No	18:0-(O-20:1); 18:1-(O-20:0); 20:0-(O-18:1); 20:1-(O-18:0)
591.535	279.232	311.295	18:2-20:0	18	2	20	0	C38H72O4	[M-H]-1	No	18:0-(O-20:1); 18:1-(O-20:0); 20:0-(O-18:1); 20:1-(O-18:0)
591.535	293.248	297.279	19:2-19:0	19	2	19	0	C38H72O4	[M-H]-1	No
593.457	265.217	327.232	17:2-22:6	17	2	22	6	C39H62O4	[M-H]-1	No
593.551	255.232	337.311	16:0-22:1	16	0	22	1	C38H74O4	[M-H]-1	No	16:0-(O-22:0); 22:0-(O-16:0)
593.551	253.217	339.326	16:1-22:0	16	1	22	0	C38H74O4	[M-H]-1	No
593.551	269.248	323.295	17:0-21:1	17	0	21	1	C38H74O4	[M-H]-1	No
593.551	267.232	325.311	17:1-21:0	17	1	21	0	C38H74O4	[M-H]-1	No
593.551	283.264	309.279	18:0-20:1	18	0	20	1	C38H74O4	[M-H]-1	No	18:0-(O-20:0); 20:0-(O-18:0)
593.551	281.248	311.295	18:1-20:0	18	1	20	0	C38H74O4	[M-H]-1	No	18:0-(O-20:0); 20:0-(O-18:0)
593.551	295.264	297.279	19:1-19:0	19	1	19	0	C38H74O4	[M-H]-1	No
595.473	267.232	327.232	17:1-22:6	17	1	22	6	C39H64O4	[M-H]-1	No	17:0-(O-22:6); 17:1-(O-22:5); 22:5-(O-17:1); 22:6-(O-17:0)
595.473	265.217	329.248	17:2-22:5	17	2	22	5	C39H64O4	[M-H]-1	No	17:0-(O-22:6); 17:1-(O-22:5); 22:5-(O-17:1); 22:6-(O-17:0)
595.473	277.217	317.248	18:3-21:4	18	3	21	4	C39H64O4	[M-H]-1	No
595.473	291.232	303.232	19:3-20:4	19	3	20	4	C39H64O4	[M-H]-1	No
595.567	255.232	339.326	16:0-22:0	16	0	22	0	C38H76O4	[M-H]-1	No
595.567	269.248	325.311	17:0-21:0	17	0	21	0	C38H76O4	[M-H]-1	No
595.567	283.264	311.295	18:0-20:0	18	0	20	0	C38H76O4	[M-H]-1	No
595.567	297.279	297.279	19:0-19:0	19	0	19	0	C38H76O4	[M-H]-1	No
597.488	269.248	327.232	17:0-22:6	17	0	22	6	C39H66O4	[M-H]-1	No	17:0-(O-22:5); 17:1-(O-22:4); 22:4-(O-17:1); 22:5-(O-17:0)
597.488	265.217	331.264	17:2-22:4	17	2	22	4	C39H66O4	[M-H]-1	No	17:0-(O-22:5); 17:1-(O-22:4); 22:4-(O-17:1); 22:5-(O-17:0)
597.488	277.217	319.264	18:3-21:3	18	3	21	3	C39H66O4	[M-H]-1	No
597.488	293.248	303.232	19:2-20:4	19	2	20	4	C39H66O4	[M-H]-1	No
597.488	291.232	305.248	19:3-20:3	19	3	20	3	C39H66O4	[M-H]-1	No
597.488	267.232	329.248	17:1-22:5	17	1	22	5	C39H66O4	[M-H]-1	No	17:0-(O-22:5); 17:1-(O-22:4); 22:4-(O-17:1); 22:5-(O-17:0)
597.488	279.232	317.248	18:2-21:4	18	2	21	4	C39H66O4	[M-H]-1	No
599.504	269.248	329.248	17:0-22:5	17	0	22	5	C39H68O4	[M-H]-1	No	17:0-(O-22:4); 17:1-(O-22:3); 22:3-(O-17:1); 22:4-(O-17:0)
599.504	267.232	331.264	17:1-22:4	17	1	22	4	C39H68O4	[M-H]-1	No	17:0-(O-22:4); 17:1-(O-22:3); 22:3-(O-17:1); 22:4-(O-17:0)
599.504	265.217	333.279	17:2-22:3	17	2	22	3	C39H68O4	[M-H]-1	No	17:0-(O-22:4); 17:1-(O-22:3); 22:3-(O-17:1); 22:4-(O-17:0)
599.504	281.248	317.248	18:1-21:4	18	1	21	4	C39H68O4	[M-H]-1	No
599.504	279.232	319.264	18:2-21:3	18	2	21	3	C39H68O4	[M-H]-1	No
599.504	277.217	321.279	18:3-21:2	18	3	21	2	C39H68O4	[M-H]-1	No
599.504	295.264	303.232	19:1-20:4	19	1	20	4	C39H68O4	[M-H]-1	No
599.504	293.248	305.248	19:2-20:3	19	2	20	3	C39H68O4	[M-H]-1	No
599.504	291.232	307.264	19:3-20:2	19	3	20	2	C39H68O4	[M-H]-1	No
601.52	269.248	331.264	17:0-22:4	17	0	22	4	C39H70O4	[M-H]-1	No	17:0-(O-22:3); 17:1-(O-22:2); 22:2-(O-17:1); 22:3-(O-17:0)
601.52	265.217	335.295	17:2-22:2	17	2	22	2	C39H70O4	[M-H]-1	No	17:0-(O-22:3); 17:1-(O-22:2); 22:2-(O-17:1); 22:3-(O-17:0)
601.52	281.248	319.264	18:1-21:3	18	1	21	3	C39H70O4	[M-H]-1	No
601.52	277.217	323.295	18:3-21:1	18	3	21	1	C39H70O4	[M-H]-1	No
601.52	297.279	303.232	19:0-20:4	19	0	20	4	C39H70O4	[M-H]-1	No
601.52	295.264	305.248	19:1-20:3	19	1	20	3	C39H70O4	[M-H]-1	No
601.52	293.248	307.264	19:2-20:2	19	2	20	2	C39H70O4	[M-H]-1	No
601.52	291.232	309.279	19:3-20:1	19	3	20	1	C39H70O4	[M-H]-1	No
601.52	267.232	333.279	17:1-22:3	17	1	22	3	C39H70O4	[M-H]-1	No	17:0-(O-22:3); 17:1-(O-22:2); 22:2-(O-17:1); 22:3-(O-17:0)
601.52	283.264	317.248	18:0-21:4	18	0	21	4	C39H70O4	[M-H]-1	No
601.52	279.232	321.279	18:2-21:2	18	2	21	2	C39H70O4	[M-H]-1	No
603.535	295.264	307.264	19:1-20:2	19	1	20	2	C39H72O4	[M-H]-1	No
603.535	291.232	311.295	19:3-20:0	19	3	20	0	C39H72O4	[M-H]-1	No
603.535	269.248	333.279	17:0-22:3	17	0	22	3	C39H72O4	[M-H]-1	No	17:0-(O-22:2); 17:1-(O-22:1); 22:1-(O-17:1); 22:2-(O-17:0)
603.535	267.232	335.295	17:1-22:2	17	1	22	2	C39H72O4	[M-H]-1	No	17:0-(O-22:2); 17:1-(O-22:1); 22:1-(O-17:1); 22:2-(O-17:0)
603.535	265.217	337.311	17:2-22:1	17	2	22	1	C39H72O4	[M-H]-1	No	17:0-(O-22:2); 17:1-(O-22:1); 22:1-(O-17:1); 22:2-(O-17:0)
603.535	283.264	319.264	18:0-21:3	18	0	21	3	C39H72O4	[M-H]-1	No
603.535	281.248	321.279	18:1-21:2	18	1	21	2	C39H72O4	[M-H]-1	No
603.535	279.232	323.295	18:2-21:1	18	2	21	1	C39H72O4	[M-H]-1	No
603.535	277.217	325.311	18:3-21:0	18	3	21	0	C39H72O4	[M-H]-1	No
603.535	297.279	305.248	19:0-20:3	19	0	20	3	C39H72O4	[M-H]-1	No
603.535	293.248	309.279	19:2-20:1	19	2	20	1	C39H72O4	[M-H]-1	No
605.457	277.217	327.232	18:3-22:6	18	3	22	6	C40H62O4	[M-H]-1	No	18:2-(O-22:6); 18:3-(O-22:5); 22:5-(O-18:3); 22:6-(O-18:2)
605.551	269.248	335.295	17:0-22:2	17	0	22	2	C39H74O4	[M-H]-1	No	17:0-(O-22:1); 17:1-(O-22:0); 22:0-(O-17:1); 22:1-(O-17:0)
605.551	267.232	337.311	17:1-22:1	17	1	22	1	C39H74O4	[M-H]-1	No	17:0-(O-22:1); 17:1-(O-22:0); 22:0-(O-17:1); 22:1-(O-17:0)
605.551	265.217	339.326	17:2-22:0	17	2	22	0	C39H74O4	[M-H]-1	No	17:0-(O-22:1); 17:1-(O-22:0); 22:0-(O-17:1); 22:1-(O-17:0)
605.551	283.264	321.279	18:0-21:2	18	0	21	2	C39H74O4	[M-H]-1	No
605.551	281.248	323.295	18:1-21:1	18	1	21	1	C39H74O4	[M-H]-1	No
605.551	279.232	325.311	18:2-21:0	18	2	21	0	C39H74O4	[M-H]-1	No
605.551	297.279	307.264	19:0-20:2	19	0	20	2	C39H74O4	[M-H]-1	No
605.551	295.264	309.279	19:1-20:1	19	1	20	1	C39H74O4	[M-H]-1	No
605.551	293.248	311.295	19:2-20:0	19	2	20	0	C39H74O4	[M-H]-1	No
607.473	279.232	327.232	18:2-22:6	18	2	22	6	C40H64O4	[M-H]-1	No	18:1-(O-22:6); 18:2-(O-22:5); 18:3-(O-22:4); 22:4-(O-18:3); 22:5-(O-18:2); 22:6-(O-18:1)
607.473	277.217	329.248	18:3-22:5	18	3	22	5	C40H64O4	[M-H]-1	No	18:1-(O-22:6); 18:2-(O-22:5); 18:3-(O-22:4); 22:4-(O-18:3); 22:5-(O-18:2); 22:6-(O-18:1)
607.473	303.232	303.232	20:4-20:4	20	4	20	4	C40H64O4	[M-H]-1	No
607.567	295.264	311.295	19:1-20:0	19	1	20	0	C39H76O4	[M-H]-1	No
607.567	269.248	337.311	17:0-22:1	17	0	22	1	C39H76O4	[M-H]-1	No	17:0-(O-22:0); 22:0-(O-17:0)
607.567	267.232	339.326	17:1-22:0	17	1	22	0	C39H76O4	[M-H]-1	No	17:0-(O-22:0); 22:0-(O-17:0)
607.567	283.264	323.295	18:0-21:1	18	0	21	1	C39H76O4	[M-H]-1	No
607.567	281.248	325.311	18:1-21:0	18	1	21	0	C39H76O4	[M-H]-1	No
607.567	297.279	309.279	19:0-20:1	19	0	20	1	C39H76O4	[M-H]-1	No
609.488	281.248	327.232	18:1-22:6	18	1	22	6	C40H66O4	[M-H]-1	No	18:0-(O-22:6); 18:1-(O-22:5); 18:2-(O-22:4); 18:3-(O-22:3); 22:3-(O-18:3); 22:4-(O-18:2); 22:5-(O-18:1); 22:6-(O-18:0)
609.488	277.217	331.264	18:3-22:4	18	3	22	4	C40H66O4	[M-H]-1	No	18:0-(O-22:6); 18:1-(O-22:5); 18:2-(O-22:4); 18:3-(O-22:3); 22:3-(O-18:3); 22:4-(O-18:2); 22:5-(O-18:1); 22:6-(O-18:0)
609.488	291.232	317.248	19:3-21:4	19	3	21	4	C40H66O4	[M-H]-1	No
609.488	303.232	305.248	20:4-20:3	20	4	20	3	C40H66O4	[M-H]-1	No	20:2-(O-20:4); 20:3-(O-20:3); 20:4-(O-20:2);
609.488	279.232	329.248	18:2-22:5	18	2	22	5	C40H66O4	[M-H]-1	No	18:0-(O-22:6); 18:1-(O-22:5); 18:2-(O-22:4); 18:3-(O-22:3); 22:3-(O-18:3); 22:4-(O-18:2); 22:5-(O-18:1); 22:6-(O-18:0)
609.582	269.248	339.326	17:0-22:0	17	0	22	0	C39H78O4	[M-H]-1	No
609.582	283.264	325.311	18:0-21:0	18	0	21	0	C39H78O4	[M-H]-1	No
609.582	297.279	311.295	19:0-20:0	19	0	20	0	C39H78O4	[M-H]-1	No
611.504	283.264	327.232	18:0-22:6	18	0	22	6	C40H68O4	[M-H]-1	No	18:0-(O-22:5); 18:1-(O-22:4); 18:2-(O-22:3); 18:3-(O-22:2); 22:2-(O-18:3); 22:3-(O-18:2); 22:4-(O-18:1); 22:5-(O-18:0)
611.504	281.248	329.248	18:1-22:5	18	1	22	5	C40H68O4	[M-H]-1	No	18:0-(O-22:5); 18:1-(O-22:4); 18:2-(O-22:3); 18:3-(O-22:2); 22:2-(O-18:3); 22:3-(O-18:2); 22:4-(O-18:1); 22:5-(O-18:0)
611.504	279.232	331.264	18:2-22:4	18	2	22	4	C40H68O4	[M-H]-1	No	18:0-(O-22:5); 18:1-(O-22:4); 18:2-(O-22:3); 18:3-(O-22:2); 22:2-(O-18:3); 22:3-(O-18:2); 22:4-(O-18:1); 22:5-(O-18:0)
611.504	277.217	333.279	18:3-22:3	18	3	22	3	C40H68O4	[M-H]-1	No	18:0-(O-22:5); 18:1-(O-22:4); 18:2-(O-22:3); 18:3-(O-22:2); 22:2-(O-18:3); 22:3-(O-18:2); 22:4-(O-18:1); 22:5-(O-18:0)
611.504	293.248	317.248	19:2-21:4	19	2	21	4	C40H68O4	[M-H]-1	No
611.504	291.232	319.264	19:3-21:3	19	3	21	3	C40H68O4	[M-H]-1	No
611.504	305.248	305.248	20:3-20:3	20	3	20	3	C40H68O4	[M-H]-1	No	20:1-(O-20:4); 20:2-(O-20:3); 20:3-(O-20:2); 20:4-(O-20:1)
611.504	303.232	307.264	20:4-20:2	20	4	20	2	C40H68O4	[M-H]-1	No	20:1-(O-20:4); 20:2-(O-20:3); 20:3-(O-20:2); 20:4-(O-20:1)
613.52	281.248	331.264	18:1-22:4	18	1	22	4	C40H70O4	[M-H]-1	No	18:0-(O-22:4); 18:1-(O-22:3); 18:2-(O-22:2); 18:3-(O-22:1); 22:1-(O-18:3); 22:2-(O-18:2); 22:3-(O-18:1); 22:4-(O-18:0)
613.52	277.217	335.295	18:3-22:2	18	3	22	2	C40H70O4	[M-H]-1	No	18:0-(O-22:4); 18:1-(O-22:3); 18:2-(O-22:2); 18:3-(O-22:1); 22:1-(O-18:3); 22:2-(O-18:2); 22:3-(O-18:1); 22:4-(O-18:0)
613.52	295.264	317.248	19:1-21:4	19	1	21	4	C40H70O4	[M-H]-1	No
613.52	293.248	319.264	19:2-21:3	19	2	21	3	C40H70O4	[M-H]-1	No
613.52	291.232	321.279	19:3-21:2	19	3	21	2	C40H70O4	[M-H]-1	No
613.52	305.248	307.264	20:3-20:2	20	3	20	2	C40H70O4	[M-H]-1	No	20:0-(O-20:4); 20:1-(O-20:3); 20:2-(O-20:2); 20:3-(O-20:1); 20:4-(O-20:0)
613.52	303.232	309.279	20:4-20:1	20	4	20	1	C40H70O4	[M-H]-1	No	20:0-(O-20:4); 20:1-(O-20:3); 20:2-(O-20:2); 20:3-(O-20:1); 20:4-(O-20:0)
613.52	283.264	329.248	18:0-22:5	18	0	22	5	C40H70O4	[M-H]-1	No	18:0-(O-22:4); 18:1-(O-22:3); 18:2-(O-22:2); 18:3-(O-22:1); 22:1-(O-18:3); 22:2-(O-18:2); 22:3-(O-18:1); 22:4-(O-18:0)
613.52	279.232	333.279	18:2-22:3	18	2	22	3	C40H70O4	[M-H]-1	No	18:0-(O-22:4); 18:1-(O-22:3); 18:2-(O-22:2); 18:3-(O-22:1); 22:1-(O-18:3); 22:2-(O-18:2); 22:3-(O-18:1); 22:4-(O-18:0)
615.535	295.264	319.264	19:1-21:3	19	1	21	3	C40H72O4	[M-H]-1	No
615.535	291.232	323.295	19:3-21:1	19	3	21	1	C40H72O4	[M-H]-1	No
615.535	307.264	307.264	20:2-20:2	20	2	20	2	C40H72O4	[M-H]-1	No	20:0-(O-20:3); 20:1-(O-20:2); 20:2-(O-20:1); 20:3-(O-20:0);
615.535	303.232	311.295	20:4-20:0	20	4	20	0	C40H72O4	[M-H]-1	No	20:0-(O-20:3); 20:1-(O-20:2); 20:2-(O-20:1); 20:3-(O-20:0);
615.535	283.264	331.264	18:0-22:4	18	0	22	4	C40H72O4	[M-H]-1	No	18:0-(O-22:3); 18:1-(O-22:2); 18:2-(O-22:1); 18:3-(O-22:0); 22:0-(O-18:3); 22:1-(O-18:2); 22:2-(O-18:1); 22:3-(O-18:0)
615.535	281.248	333.279	18:1-22:3	18	1	22	3	C40H72O4	[M-H]-1	No	18:0-(O-22:3); 18:1-(O-22:2); 18:2-(O-22:1); 18:3-(O-22:0); 22:0-(O-18:3); 22:1-(O-18:2); 22:2-(O-18:1); 22:3-(O-18:0)
615.535	279.232	335.295	18:2-22:2	18	2	22	2	C40H72O4	[M-H]-1	No	18:0-(O-22:3); 18:1-(O-22:2); 18:2-(O-22:1); 18:3-(O-22:0); 22:0-(O-18:3); 22:1-(O-18:2); 22:2-(O-18:1); 22:3-(O-18:0)
615.535	277.217	337.311	18:3-22:1	18	3	22	1	C40H72O4	[M-H]-1	No	18:0-(O-22:3); 18:1-(O-22:2); 18:2-(O-22:1); 18:3-(O-22:0); 22:0-(O-18:3); 22:1-(O-18:2); 22:2-(O-18:1); 22:3-(O-18:0)
615.535	297.279	317.248	19:0-21:4	19	0	21	4	C40H72O4	[M-H]-1	No
615.535	293.248	321.279	19:2-21:2	19	2	21	2	C40H72O4	[M-H]-1	No
615.535	305.248	309.279	20:3-20:1	20	3	20	1	C40H72O4	[M-H]-1	No	20:0-(O-20:3); 20:1-(O-20:2); 20:2-(O-20:1); 20:3-(O-20:0);
617.551	283.264	333.279	18:0-22:3	18	0	22	3	C40H74O4	[M-H]-1	No	18:0-(O-22:2); 18:1-(O-22:1); 18:2-(O-22:0); 22:0-(O-18:2); 22:1-(O-18:1); 22:2-(O-18:0)
617.551	281.248	335.295	18:1-22:2	18	1	22	2	C40H74O4	[M-H]-1	No	18:0-(O-22:2); 18:1-(O-22:1); 18:2-(O-22:0); 22:0-(O-18:2); 22:1-(O-18:1); 22:2-(O-18:0)
617.551	279.232	337.311	18:2-22:1	18	2	22	1	C40H74O4	[M-H]-1	No	18:0-(O-22:2); 18:1-(O-22:1); 18:2-(O-22:0); 22:0-(O-18:2); 22:1-(O-18:1); 22:2-(O-18:0)
617.551	277.217	339.326	18:3-22:0	18	3	22	0	C40H74O4	[M-H]-1	No	18:0-(O-22:2); 18:1-(O-22:1); 18:2-(O-22:0); 22:0-(O-18:2); 22:1-(O-18:1); 22:2-(O-18:0)
617.551	297.279	319.264	19:0-21:3	19	0	21	3	C40H74O4	[M-H]-1	No
617.551	295.264	321.279	19:1-21:2	19	1	21	2	C40H74O4	[M-H]-1	No
617.551	293.248	323.295	19:2-21:1	19	2	21	1	C40H74O4	[M-H]-1	No
617.551	291.232	325.311	19:3-21:0	19	3	21	0	C40H74O4	[M-H]-1	No
617.551	307.264	309.279	20:2-20:1	20	2	20	1	C40H74O4	[M-H]-1	No	20:0-(O-20:2); 20:1-(O-20:1); 20:2-(O-20:0);
617.551	305.248	311.295	20:3-20:0	20	3	20	0	C40H74O4	[M-H]-1	No	20:0-(O-20:2); 20:1-(O-20:1); 20:2-(O-20:0);
619.473	291.232	327.232	19:3-22:6	19	3	22	6	C41H64O4	[M-H]-1	No
619.567	295.264	323.295	19:1-21:1	19	1	21	1	C40H76O4	[M-H]-1	No
619.567	307.264	311.295	20:2-20:0	20	2	20	0	C40H76O4	[M-H]-1	No
619.567	283.264	335.295	18:0-22:2	18	0	22	2	C40H76O4	[M-H]-1	No	18:0-(O-22:1); 18:1-(O-22:0); 22:0-(O-18:1); 22:1-(O-18:0)
619.567	281.248	337.311	18:1-22:1	18	1	22	1	C40H76O4	[M-H]-1	No	18:0-(O-22:1); 18:1-(O-22:0); 22:0-(O-18:1); 22:1-(O-18:0)
619.567	279.232	339.326	18:2-22:0	18	2	22	0	C40H76O4	[M-H]-1	No	18:0-(O-22:1); 18:1-(O-22:0); 22:0-(O-18:1); 22:1-(O-18:0)
619.567	297.279	321.279	19:0-21:2	19	0	21	2	C40H76O4	[M-H]-1	No
619.567	293.248	325.311	19:2-21:0	19	2	21	0	C40H76O4	[M-H]-1	No
619.567	309.279	309.279	20:1-20:1	20	1	20	1	C40H76O4	[M-H]-1	No	20:0-(O-20:1); 20:1-(O-20:0);
621.488	293.248	327.232	19:2-22:6	19	2	22	6	C41H66O4	[M-H]-1	No
621.488	291.232	329.248	19:3-22:5	19	3	22	5	C41H66O4	[M-H]-1	No
621.488	303.232	317.248	20:4-21:4	20	4	21	4	C41H66O4	[M-H]-1	No
621.582	283.264	337.311	18:0-22:1	18	0	22	1	C40H78O4	[M-H]-1	No	18:0-(O-22:0); 22:0-(O-18:0)
621.582	281.248	339.326	18:1-22:0	18	1	22	0	C40H78O4	[M-H]-1	No	18:0-(O-22:0); 22:0-(O-18:0)
621.582	297.279	323.295	19:0-21:1	19	0	21	1	C40H78O4	[M-H]-1	No
621.582	295.264	325.311	19:1-21:0	19	1	21	0	C40H78O4	[M-H]-1	No
621.582	309.279	311.295	20:1-20:0	20	1	20	0	C40H78O4	[M-H]-1	No	20:0-(O-20:0)
623.504	295.264	327.232	19:1-22:6	19	1	22	6	C41H68O4	[M-H]-1	No
623.504	293.248	329.248	19:2-22:5	19	2	22	5	C41H68O4	[M-H]-1	No
623.504	291.232	331.264	19:3-22:4	19	3	22	4	C41H68O4	[M-H]-1	No
623.504	305.248	317.248	20:3-21:4	20	3	21	4	C41H68O4	[M-H]-1	No
623.504	303.232	319.264	20:4-21:3	20	4	21	3	C41H68O4	[M-H]-1	No
623.598	283.264	339.326	18:0-22:0	18	0	22	0	C40H80O4	[M-H]-1	No
623.598	297.279	325.311	19:0-21:0	19	0	21	0	C40H80O4	[M-H]-1	No
623.598	311.295	311.295	20:0-20:0	20	0	20	0	C40H80O4	[M-H]-1	No
625.52	297.279	327.232	19:0-22:6	19	0	22	6	C41H70O4	[M-H]-1	No
625.52	295.264	329.248	19:1-22:5	19	1	22	5	C41H70O4	[M-H]-1	No
625.52	293.248	331.264	19:2-22:4	19	2	22	4	C41H70O4	[M-H]-1	No
625.52	291.232	333.279	19:3-22:3	19	3	22	3	C41H70O4	[M-H]-1	No
625.52	307.264	317.248	20:2-21:4	20	2	21	4	C41H70O4	[M-H]-1	No
625.52	305.248	319.264	20:3-21:3	20	3	21	3	C41H70O4	[M-H]-1	No
625.52	303.232	321.279	20:4-21:2	20	4	21	2	C41H70O4	[M-H]-1	No
627.535	295.264	331.264	19:1-22:4	19	1	22	4	C41H72O4	[M-H]-1	No
627.535	291.232	335.295	19:3-22:2	19	3	22	2	C41H72O4	[M-H]-1	No
627.535	307.264	319.264	20:2-21:3	20	2	21	3	C41H72O4	[M-H]-1	No
627.535	303.232	323.295	20:4-21:1	20	4	21	1	C41H72O4	[M-H]-1	No
627.535	297.279	329.248	19:0-22:5	19	0	22	5	C41H72O4	[M-H]-1	No
627.535	293.248	333.279	19:2-22:3	19	2	22	3	C41H72O4	[M-H]-1	No
627.535	309.279	317.248	20:1-21:4	20	1	21	4	C41H72O4	[M-H]-1	No
627.535	305.248	321.279	20:3-21:2	20	3	21	2	C41H72O4	[M-H]-1	No
629.551	297.279	331.264	19:0-22:4	19	0	22	4	C41H74O4	[M-H]-1	No
629.551	295.264	333.279	19:1-22:3	19	1	22	3	C41H74O4	[M-H]-1	No
629.551	293.248	335.295	19:2-22:2	19	2	22	2	C41H74O4	[M-H]-1	No
629.551	291.232	337.311	19:3-22:1	19	3	22	1	C41H74O4	[M-H]-1	No
629.551	311.295	317.248	20:0-21:4	20	0	21	4	C41H74O4	[M-H]-1	No
629.551	309.279	319.264	20:1-21:3	20	1	21	3	C41H74O4	[M-H]-1	No
629.551	307.264	321.279	20:2-21:2	20	2	21	2	C41H74O4	[M-H]-1	No
629.551	305.248	323.295	20:3-21:1	20	3	21	1	C41H74O4	[M-H]-1	No
629.551	303.232	325.311	20:4-21:0	20	4	21	0	C41H74O4	[M-H]-1	No
631.473	303.232	327.232	20:4-22:6	20	4	22	6	C42H64O4	[M-H]-1	No	20:3-(O-22:6); 20:4-(O-22:5); 22:5-(O-20:4); 22:6-(O-20:3)
631.567	295.264	335.295	19:1-22:2	19	1	22	2	C41H76O4	[M-H]-1	No
631.567	291.232	339.326	19:3-22:0	19	3	22	0	C41H76O4	[M-H]-1	No
631.567	311.295	319.264	20:0-21:3	20	0	21	3	C41H76O4	[M-H]-1	No
631.567	307.264	323.295	20:2-21:1	20	2	21	1	C41H76O4	[M-H]-1	No
631.567	297.279	333.279	19:0-22:3	19	0	22	3	C41H76O4	[M-H]-1	No
631.567	293.248	337.311	19:2-22:1	19	2	22	1	C41H76O4	[M-H]-1	No
631.567	309.279	321.279	20:1-21:2	20	1	21	2	C41H76O4	[M-H]-1	No
631.567	305.248	325.311	20:3-21:0	20	3	21	0	C41H76O4	[M-H]-1	No
633.488	305.248	327.232	20:3-22:6	20	3	22	6	C42H66O4	[M-H]-1	No	20:2-(O-22:6); 20:3-(O-22:5); 20:4-(O-22:4); 22:4-(O-20:4); 22:5-(O-20:3); 22:6-(O-22:2)
633.488	303.232	329.248	20:4-22:5	20	4	22	5	C42H66O4	[M-H]-1	No	20:2-(O-22:6); 20:3-(O-22:5); 20:4-(O-22:4); 22:4-(O-20:4); 22:5-(O-20:3); 22:6-(O-22:2)
633.582	297.279	335.295	19:0-22:2	19	0	22	2	C41H78O4	[M-H]-1	No
633.582	295.264	337.311	19:1-22:1	19	1	22	1	C41H78O4	[M-H]-1	No
633.582	293.248	339.326	19:2-22:0	19	2	22	0	C41H78O4	[M-H]-1	No
633.582	311.295	321.279	20:0-21:2	20	0	21	2	C41H78O4	[M-H]-1	No
633.582	309.279	323.295	20:1-21:1	20	1	21	1	C41H78O4	[M-H]-1	No
633.582	307.264	325.311	20:2-21:0	20	2	21	0	C41H78O4	[M-H]-1	No
635.504	307.264	327.232	20:2-22:6	20	2	22	6	C42H68O4	[M-H]-1	No	20:1-(O-22:6); 20:2-(O-22:5); 20:3-(O-22:4); 20:4-(O-22:3); 22:3-(O-20:4); 22:4-(O-20:3); 22:5-(O-20:2); 22:6-(O-20:1)
635.504	305.248	329.248	20:3-22:5	20	3	22	5	C42H68O4	[M-H]-1	No	20:1-(O-22:6); 20:2-(O-22:5); 20:3-(O-22:4); 20:4-(O-22:3); 22:3-(O-20:4); 22:4-(O-20:3); 22:5-(O-20:2); 22:6-(O-20:1)
635.504	303.232	331.264	20:4-22:4	20	4	22	4	C42H68O4	[M-H]-1	No	20:1-(O-22:6); 20:2-(O-22:5); 20:3-(O-22:4); 20:4-(O-22:3); 22:3-(O-20:4); 22:4-(O-20:3); 22:5-(O-20:2); 22:6-(O-20:1)
635.504	317.248	317.248	21:4-21:4	21	4	21	4	C42H68O4	[M-H]-1	No
635.598	297.279	337.311	19:0-22:1	19	0	22	1	C41H80O4	[M-H]-1	No
635.598	295.264	339.326	19:1-22:0	19	1	22	0	C41H80O4	[M-H]-1	No
635.598	311.295	323.295	20:0-21:1	20	0	21	1	C41H80O4	[M-H]-1	No
635.598	309.279	325.311	20:1-21:0	20	1	21	0	C41H80O4	[M-H]-1	No
637.52	309.279	327.232	20:1-22:6	20	1	22	6	C42H70O4	[M-H]-1	No	20:0-(O-22:6); 20:1-(O-22:5); 20:2-(O-22:4); 20:3-(O-22:3); 20:4-(O-22:2); 22:2-(O-20:4); 22:3-(O-20:3); 22:4-(O-20:2); 22:5-(O-20:1); 22:6-(O-20:0)
637.52	307.264	329.248	20:2-22:5	20	2	22	5	C42H70O4	[M-H]-1	No	20:0-(O-22:6); 20:1-(O-22:5); 20:2-(O-22:4); 20:3-(O-22:3); 20:4-(O-22:2); 22:2-(O-20:4); 22:3-(O-20:3); 22:4-(O-20:2); 22:5-(O-20:1); 22:6-(O-20:0)
637.52	305.248	331.264	20:3-22:4	20	3	22	4	C42H70O4	[M-H]-1	No	20:0-(O-22:6); 20:1-(O-22:5); 20:2-(O-22:4); 20:3-(O-22:3); 20:4-(O-22:2); 22:2-(O-20:4); 22:3-(O-20:3); 22:4-(O-20:2); 22:5-(O-20:1); 22:6-(O-20:0)
637.52	303.232	333.279	20:4-22:3	20	4	22	3	C42H70O4	[M-H]-1	No	20:0-(O-22:6); 20:1-(O-22:5); 20:2-(O-22:4); 20:3-(O-22:3); 20:4-(O-22:2); 22:2-(O-20:4); 22:3-(O-20:3); 22:4-(O-20:2); 22:5-(O-20:1); 22:6-(O-20:0)
637.52	317.248	319.264	21:4-21:3	21	4	21	3	C42H70O4	[M-H]-1	No
637.613	297.279	339.326	19:0-22:0	19	0	22	0	C41H82O4	[M-H]-1	No
637.613	311.295	325.311	20:0-21:0	20	0	21	0	C41H82O4	[M-H]-1	No
639.535	311.295	327.232	20:0-22:6	20	0	22	6	C42H72O4	[M-H]-1	No	20:0-(O-22:5); 20:1-(O-22:4); 20:2-(O-22:3); 20:3-(O-22:2); 20:4-(O-22:1); 22:1-(O-20:4); 22:2-(O-20:3); 22:3-(O-20:2); 22:4-(O-20:1); 22:5-(O-20:0)
639.535	307.264	331.264	20:2-22:4	20	2	22	4	C42H72O4	[M-H]-1	No	20:0-(O-22:5); 20:1-(O-22:4); 20:2-(O-22:3); 20:3-(O-22:2); 20:4-(O-22:1); 22:1-(O-20:4); 22:2-(O-20:3); 22:3-(O-20:2); 22:4-(O-20:1); 22:5-(O-20:0)
639.535	303.232	335.295	20:4-22:2	20	4	22	2	C42H72O4	[M-H]-1	No	20:0-(O-22:5); 20:1-(O-22:4); 20:2-(O-22:3); 20:3-(O-22:2); 20:4-(O-22:1); 22:1-(O-20:4); 22:2-(O-20:3); 22:3-(O-20:2); 22:4-(O-20:1); 22:5-(O-20:0)
639.535	319.264	319.264	21:3-21:3	21	3	21	3	C42H72O4	[M-H]-1	No
639.535	309.279	329.248	20:1-22:5	20	1	22	5	C42H72O4	[M-H]-1	No	20:0-(O-22:5); 20:1-(O-22:4); 20:2-(O-22:3); 20:3-(O-22:2); 20:4-(O-22:1); 22:1-(O-20:4); 22:2-(O-20:3); 22:3-(O-20:2); 22:4-(O-20:1); 22:5-(O-20:0)
639.535	305.248	333.279	20:3-22:3	20	3	22	3	C42H72O4	[M-H]-1	No	20:0-(O-22:5); 20:1-(O-22:4); 20:2-(O-22:3); 20:3-(O-22:2); 20:4-(O-22:1); 22:1-(O-20:4); 22:2-(O-20:3); 22:3-(O-20:2); 22:4-(O-20:1); 22:5-(O-20:0)
639.535	317.248	321.279	21:4-21:2	21	4	21	2	C42H72O4	[M-H]-1	No
641.551	311.295	329.248	20:0-22:5	20	0	22	5	C42H74O4	[M-H]-1	No	20:0-(O-22:4); 20:1-(O-22:3); 20:2-(O-22:2); 20:3-(O-22:1); 20:4-(O-22:0); 22:0-(O-20:4); 22:1-(O-20:3); 22:2-(O-20:2); 22:3-(O-20:1); 22:4-(O-20:0)
641.551	309.279	331.264	20:1-22:4	20	1	22	4	C42H74O4	[M-H]-1	No	20:0-(O-22:4); 20:1-(O-22:3); 20:2-(O-22:2); 20:3-(O-22:1); 20:4-(O-22:0); 22:0-(O-20:4); 22:1-(O-20:3); 22:2-(O-20:2); 22:3-(O-20:1); 22:4-(O-20:0)
641.551	307.264	333.279	20:2-22:3	20	2	22	3	C42H74O4	[M-H]-1	No	20:0-(O-22:4); 20:1-(O-22:3); 20:2-(O-22:2); 20:3-(O-22:1); 20:4-(O-22:0); 22:0-(O-20:4); 22:1-(O-20:3); 22:2-(O-20:2); 22:3-(O-20:1); 22:4-(O-20:0)
641.551	305.248	335.295	20:3-22:2	20	3	22	2	C42H74O4	[M-H]-1	No	20:0-(O-22:4); 20:1-(O-22:3); 20:2-(O-22:2); 20:3-(O-22:1); 20:4-(O-22:0); 22:0-(O-20:4); 22:1-(O-20:3); 22:2-(O-20:2); 22:3-(O-20:1); 22:4-(O-20:0)
641.551	303.232	337.311	20:4-22:1	20	4	22	1	C42H74O4	[M-H]-1	No	20:0-(O-22:4); 20:1-(O-22:3); 20:2-(O-22:2); 20:3-(O-22:1); 20:4-(O-22:0); 22:0-(O-20:4); 22:1-(O-20:3); 22:2-(O-20:2); 22:3-(O-20:1); 22:4-(O-20:0)
641.551	319.264	321.279	21:3-21:2	21	3	21	2	C42H74O4	[M-H]-1	No
641.551	317.248	323.295	21:4-21:1	21	4	21	1	C42H74O4	[M-H]-1	No
643.567	311.295	331.264	20:0-22:4	20	0	22	4	C42H76O4	[M-H]-1	No	20:0-(O-22:3); 20:1-(O-22:2); 20:2-(O-22:1); 20:3-(O-22:0); 22:0-(O-20:3); 22:1-(O-20:2); 22:2-(O-20:1); 22:3-(O-20:0);
643.567	307.264	335.295	20:2-22:2	20	2	22	2	C42H76O4	[M-H]-1	No	20:0-(O-22:3); 20:1-(O-22:2); 20:2-(O-22:1); 20:3-(O-22:0); 22:0-(O-20:3); 22:1-(O-20:2); 22:2-(O-20:1); 22:3-(O-20:0);
643.567	303.232	339.326	20:4-22:0	20	4	22	0	C42H76O4	[M-H]-1	No	20:0-(O-22:3); 20:1-(O-22:2); 20:2-(O-22:1); 20:3-(O-22:0); 22:0-(O-20:3); 22:1-(O-20:2); 22:2-(O-20:1); 22:3-(O-20:0);
643.567	319.264	323.295	21:3-21:1	21	3	21	1	C42H76O4	[M-H]-1	No
643.567	309.279	333.279	20:1-22:3	20	1	22	3	C42H76O4	[M-H]-1	No	20:0-(O-22:3); 20:1-(O-22:2); 20:2-(O-22:1); 20:3-(O-22:0); 22:0-(O-20:3); 22:1-(O-20:2); 22:2-(O-20:1); 22:3-(O-20:0);
643.567	305.248	337.311	20:3-22:1	20	3	22	1	C42H76O4	[M-H]-1	No	20:0-(O-22:3); 20:1-(O-22:2); 20:2-(O-22:1); 20:3-(O-22:0); 22:0-(O-20:3); 22:1-(O-20:2); 22:2-(O-20:1); 22:3-(O-20:0);
643.567	321.279	321.279	21:2-21:2	21	2	21	2	C42H76O4	[M-H]-1	No
643.567	317.248	325.311	21:4-21:0	21	4	21	0	C42H76O4	[M-H]-1	No
645.488	317.248	327.232	21:4-22:6	21	4	22	6	C43H66O4	[M-H]-1	No
645.582	311.295	333.279	20:0-22:3	20	0	22	3	C42H78O4	[M-H]-1	No	20:0-(O-22:2); 20:1-(O-22:1); 20:2-(O-22:0); 22:0-(O-20:2); 22:1-(O-20:1); 22:2-(O-20:0);
645.582	309.279	335.295	20:1-22:2	20	1	22	2	C42H78O4	[M-H]-1	No	20:0-(O-22:2); 20:1-(O-22:1); 20:2-(O-22:0); 22:0-(O-20:2); 22:1-(O-20:1); 22:2-(O-20:0);
645.582	307.264	337.311	20:2-22:1	20	2	22	1	C42H78O4	[M-H]-1	No	20:0-(O-22:2); 20:1-(O-22:1); 20:2-(O-22:0); 22:0-(O-20:2); 22:1-(O-20:1); 22:2-(O-20:0);
645.582	305.248	339.326	20:3-22:0	20	3	22	0	C42H78O4	[M-H]-1	No	20:0-(O-22:2); 20:1-(O-22:1); 20:2-(O-22:0); 22:0-(O-20:2); 22:1-(O-20:1); 22:2-(O-20:0);
645.582	321.279	323.295	21:2-21:1	21	2	21	1	C42H78O4	[M-H]-1	No
645.582	319.264	325.311	21:3-21:0	21	3	21	0	C42H78O4	[M-H]-1	No
647.504	319.264	327.232	21:3-22:6	21	3	22	6	C43H68O4	[M-H]-1	No
647.504	317.248	329.248	21:4-22:5	21	4	22	5	C43H68O4	[M-H]-1	No
647.598	311.295	335.295	20:0-22:2	20	0	22	2	C42H80O4	[M-H]-1	No	20:0-(O-22:1); 20:1-(O-22:0); 22:0-(O-20:1); 22:1-(O-20:0);
647.598	309.279	337.311	20:1-22:1	20	1	22	1	C42H80O4	[M-H]-1	No	20:0-(O-22:1); 20:1-(O-22:0); 22:0-(O-20:1); 22:1-(O-20:0);
647.598	307.264	339.326	20:2-22:0	20	2	22	0	C42H80O4	[M-H]-1	No	20:0-(O-22:1); 20:1-(O-22:0); 22:0-(O-20:1); 22:1-(O-20:0);
647.598	323.295	323.295	21:1-21:1	21	1	21	1	C42H80O4	[M-H]-1	No
647.598	321.279	325.311	21:2-21:0	21	2	21	0	C42H80O4	[M-H]-1	No
649.52	321.279	327.232	21:2-22:6	21	2	22	6	C43H70O4	[M-H]-1	No
649.52	319.264	329.248	21:3-22:5	21	3	22	5	C43H70O4	[M-H]-1	No
649.52	317.248	331.264	21:4-22:4	21	4	22	4	C43H70O4	[M-H]-1	No
649.613	311.295	337.311	20:0-22:1	20	0	22	1	C42H82O4	[M-H]-1	No	20:0-(O-22:0); 22:0-(O-20:0);
649.613	309.279	339.326	20:1-22:0	20	1	22	0	C42H82O4	[M-H]-1	No	20:0-(O-22:0); 22:0-(O-20:0);
649.613	323.295	325.311	21:1-21:0	21	1	21	0	C42H82O4	[M-H]-1	No
651.535	323.295	327.232	21:1-22:6	21	1	22	6	C43H72O4	[M-H]-1	No
651.535	319.264	331.264	21:3-22:4	21	3	22	4	C43H72O4	[M-H]-1	No
651.535	321.279	329.248	21:2-22:5	21	2	22	5	C43H72O4	[M-H]-1	No
651.535	317.248	333.279	21:4-22:3	21	4	22	3	C43H72O4	[M-H]-1	No
651.629	311.295	339.326	20:0-22:0	20	0	22	0	C42H84O4	[M-H]-1	No
651.629	325.311	325.311	21:0-21:0	21	0	21	0	C42H84O4	[M-H]-1	No
653.551	325.311	327.232	21:0-22:6	21	0	22	6	C43H74O4	[M-H]-1	No
653.551	323.295	329.248	21:1-22:5	21	1	22	5	C43H74O4	[M-H]-1	No
653.551	321.279	331.264	21:2-22:4	21	2	22	4	C43H74O4	[M-H]-1	No
653.551	319.264	333.279	21:3-22:3	21	3	22	3	C43H74O4	[M-H]-1	No
653.551	317.248	335.295	21:4-22:2	21	4	22	2	C43H74O4	[M-H]-1	No
655.473	327.232	327.232	22:6-22:6	22	6	22	6	C44H64O4	[M-H]-1	No	22:5-(O-22:6); 22:6-(O-22:5)
655.567	323.295	331.264	21:1-22:4	21	1	22	4	C43H76O4	[M-H]-1	No
655.567	319.264	335.295	21:3-22:2	21	3	22	2	C43H76O4	[M-H]-1	No
655.567	325.311	329.248	21:0-22:5	21	0	22	5	C43H76O4	[M-H]-1	No
655.567	321.279	333.279	21:2-22:3	21	2	22	3	C43H76O4	[M-H]-1	No
655.567	317.248	337.311	21:4-22:1	21	4	22	1	C43H76O4	[M-H]-1	No
657.488	327.232	329.248	22:6-22:5	22	6	22	5	C44H66O4	[M-H]-1	No	22:4-(O-22:6); 22:5-(O-22:5); 22:6-(O-22:4)
657.582	325.311	331.264	21:0-22:4	21	0	22	4	C43H78O4	[M-H]-1	No
657.582	323.295	333.279	21:1-22:3	21	1	22	3	C43H78O4	[M-H]-1	No
657.582	321.279	335.295	21:2-22:2	21	2	22	2	C43H78O4	[M-H]-1	No
657.582	319.264	337.311	21:3-22:1	21	3	22	1	C43H78O4	[M-H]-1	No
657.582	317.248	339.326	21:4-22:0	21	4	22	0	C43H78O4	[M-H]-1	No
659.504	329.248	329.248	22:5-22:5	22	5	22	5	C44H68O4	[M-H]-1	No	22:3-(O-22:6); 22:4-(O-22:5); 22:5-(O-22:4); 22:6-(O-22:3)
659.504	327.232	331.264	22:6-22:4	22	6	22	4	C44H68O4	[M-H]-1	No	22:3-(O-22:6); 22:4-(O-22:5); 22:5-(O-22:4); 22:6-(O-22:3)
659.598	325.311	333.279	21:0-22:3	21	0	22	3	C43H80O4	[M-H]-1	No
659.598	323.295	335.295	21:1-22:2	21	1	22	2	C43H80O4	[M-H]-1	No
659.598	321.279	337.311	21:2-22:1	21	2	22	1	C43H80O4	[M-H]-1	No
659.598	319.264	339.326	21:3-22:0	21	3	22	0	C43H80O4	[M-H]-1	No
661.52	329.248	331.264	22:5-22:4	22	5	22	4	C44H70O4	[M-H]-1	No	22:2-(O-22:6); 22:3-(O-22:5); 22:4-(O-22:4); 22:5-(O-22:3); 22:5-(O-22:2)
661.52	327.232	333.279	22:6-22:3	22	6	22	3	C44H70O4	[M-H]-1	No	22:2-(O-22:6); 22:3-(O-22:5); 22:4-(O-22:4); 22:5-(O-22:3); 22:5-(O-22:2)
661.613	325.311	335.295	21:0-22:2	21	0	22	2	C43H82O4	[M-H]-1	No
661.613	323.295	337.311	21:1-22:1	21	1	22	1	C43H82O4	[M-H]-1	No
661.613	321.279	339.326	21:2-22:0	21	2	22	0	C43H82O4	[M-H]-1	No
663.535	331.264	331.264	22:4-22:4	22	4	22	4	C44H72O4	[M-H]-1	No	22:1-(O-22:6); 22:2-(O-22:5); 22:3-(O-22:4); 22:4-(O-22:3); 22:5-(O-22:2); 22:6-(O-22:1)
663.535	327.232	335.295	22:6-22:2	22	6	22	2	C44H72O4	[M-H]-1	No	22:1-(O-22:6); 22:2-(O-22:5); 22:3-(O-22:4); 22:4-(O-22:3); 22:5-(O-22:2); 22:6-(O-22:1)
663.535	329.248	333.279	22:5-22:3	22	5	22	3	C44H72O4	[M-H]-1	No	22:1-(O-22:6); 22:2-(O-22:5); 22:3-(O-22:4); 22:4-(O-22:3); 22:5-(O-22:2); 22:6-(O-22:1)
663.629	325.311	337.311	21:0-22:1	21	0	22	1	C43H84O4	[M-H]-1	No
663.629	323.295	339.326	21:1-22:0	21	1	22	0	C43H84O4	[M-H]-1	No
665.551	331.264	333.279	22:4-22:3	22	4	22	3	C44H74O4	[M-H]-1	No	22:0-(O-22:6); 22:1-(O-22:5); 22:2-(O-22:4); 22:3-(O-22:3); 22:4-(O-22:2); 22:5-(O-22:1); 22:6-(O-22:0)
665.551	329.248	335.295	22:5-22:2	22	5	22	2	C44H74O4	[M-H]-1	No	22:0-(O-22:6); 22:1-(O-22:5); 22:2-(O-22:4); 22:3-(O-22:3); 22:4-(O-22:2); 22:5-(O-22:1); 22:6-(O-22:0)
665.551	327.232	337.311	22:6-22:1	22	6	22	1	C44H74O4	[M-H]-1	No	22:0-(O-22:6); 22:1-(O-22:5); 22:2-(O-22:4); 22:3-(O-22:3); 22:4-(O-22:2); 22:5-(O-22:1); 22:6-(O-22:0)
665.645	325.311	339.326	21:0-22:0	21	0	22	0	C43H86O4	[M-H]-1	No
667.567	331.264	335.295	22:4-22:2	22	4	22	2	C44H76O4	[M-H]-1	No	22:0-(O-22:5); 22:1-(O-22:4); 22:2-(O-22:3): 22:3-(O-22:2); 22:4-(O-22:1); 22:5-(O-22:0)
667.567	327.232	339.326	22:6-22:0	22	6	22	0	C44H76O4	[M-H]-1	No	22:0-(O-22:5); 22:1-(O-22:4); 22:2-(O-22:3): 22:3-(O-22:2); 22:4-(O-22:1); 22:5-(O-22:0)
667.567	333.279	333.279	22:3-22:3	22	3	22	3	C44H76O4	[M-H]-1	No	22:0-(O-22:5); 22:1-(O-22:4); 22:2-(O-22:3): 22:3-(O-22:2); 22:4-(O-22:1); 22:5-(O-22:0)
667.567	329.248	337.311	22:5-22:1	22	5	22	1	C44H76O4	[M-H]-1	No	22:0-(O-22:5); 22:1-(O-22:4); 22:2-(O-22:3): 22:3-(O-22:2); 22:4-(O-22:1); 22:5-(O-22:0)
669.582	333.279	335.295	22:3-22:2	22	3	22	2	C44H78O4	[M-H]-1	No	22:0-(O-22:4); 22:1-(O-22:3); 22:2-(O-22:2); 22:3-(O-22:1); 22:4-(O-22:0)
669.582	331.264	337.311	22:4-22:1	22	4	22	1	C44H78O4	[M-H]-1	No	22:0-(O-22:4); 22:1-(O-22:3); 22:2-(O-22:2); 22:3-(O-22:1); 22:4-(O-22:0)
669.582	329.248	339.326	22:5-22:0	22	5	22	0	C44H78O4	[M-H]-1	No	22:0-(O-22:4); 22:1-(O-22:3); 22:2-(O-22:2); 22:3-(O-22:1); 22:4-(O-22:0)
671.598	335.295	335.295	22:2-22:2	22	2	22	2	C44H80O4	[M-H]-1	No	22:0-(O-22:3); 22:1-(O-22:2); 22:2-(O-22:1); 22:3-(O-22:0)
671.598	333.279	337.311	22:3-22:1	22	3	22	1	C44H80O4	[M-H]-1	No	22:0-(O-22:3); 22:1-(O-22:2); 22:2-(O-22:1); 22:3-(O-22:0)
671.598	331.264	339.326	22:4-22:0	22	4	22	0	C44H80O4	[M-H]-1	No	22:0-(O-22:3); 22:1-(O-22:2); 22:2-(O-22:1); 22:3-(O-22:0)
673.613	335.295	337.311	22:2-22:1	22	2	22	1	C44H82O4	[M-H]-1	No	22:0-(O-22:2); 22:1-(O-22:1); 22:2-(O-22:0)
673.613	333.279	339.326	22:3-22:0	22	3	22	0	C44H82O4	[M-H]-1	No	22:0-(O-22:2); 22:1-(O-22:1); 22:2-(O-22:0)
675.629	337.311	337.311	22:1-22:1	22	1	22	1	C44H84O4	[M-H]-1	No	22:0-(O-22:1); 22:1-(O-22:0)
675.629	335.295	339.326	22:2-22:0	22	2	22	0	C44H84O4	[M-H]-1	No	22:0-(O-22:1); 22:1-(O-22:0)
677.645	337.311	339.326	22:1-22:0	22	1	22	0	C44H86O4	[M-H]-1	No	22:0-(O-22:0)
679.66	339.326	339.326	22:0-22:0	22	0	22	0	C44H88O4	[M-H]-1	No
